# Supplementary material for: Integrative proteogenomic analysis identifies COL6A3-derived endotrophin as a mediator of the effect of obesity on coronary artery disease
Source: Nat Genet. 2025 Jan 24;57(2):345–57. doi: 10.1038/s41588-024-02052-7 (PMC11821532; doi:10.1038/s41588-024-02052-7)
Supplement: Supplementary file 4 — Supplementary Tables 1–21. [file 41588_2024_2052_MOESM4_ESM.xlsx]

## Sheet: Table_of_contents
Table of contents.
Supplementary Table 1. Dataset description.
Supplementary Table 2. F-statistics for instrumental variables.
Supplementary Table 3. MR analyses for the effect of BMI on plasma protein levels.
Supplementary Table 4. Reverse MR results for the effects of BMI-driven proteins on BMI.
Supplementary Table 5. MR results for the effect of BMI-driven proteins on coronary artery disease.
Supplementary Table 6. MR results for the effect of BMI-driven proteins on ischemic stroke.
Supplementary Table 7. MR results for the effect of BMI-driven proteins on cardioembolic stroke.
Supplementary Table 8. MR results for the effect of BMI-driven proteins on type 2 diabetes.
Supplementary Table 9. Estimated bias due to the sample overlap.
Supplementary Table 10. BMI's effect on cardiometabolic diseases and their direction of effects.
Supplementary Table 11. Replication MR results for COL6A3.
Supplementary Table 12. Linear and Cox-regression analysis in the UK Biobank.
Supplementary Table 13. Domain-aware MR results.
Supplementary Table 14. Body fat compartments influencing plasma levels of C- and N-terminal COL6A3 levels.
Supplementary Table 15. Fine-mapping with SuSiE for cis-pQTL of C-terminal COL6A3 and CAD.
Supplementary Table 16. Variant-to-Gene (V2G) mapping using the Open Targets Genetics database for rs11677932.
Supplementary Table 17. Sex-stratified Steps 1 and 2 MR analyses.
Supplementary Table 18. Multivariable MR results for the effect of fat mass and lean mass on plasma protein levels.
Supplementary Table 19. Multivariable MR results for the effect of fat mass and lean mass on cardiometabolic diseases.
Supplementary Table 20. Phenome-wide association study for rs11677932.
Supplementary Table 21. ENCODE datasets ID used in the epigenomic analyses.

## Sheet: ST1
Supplementary Table 1. Dataset description.
Phenotype	Cohort	Dataset description
Body mass index (BMI)	UK Biobank + GIANT consortium (Yengo et al.)	·Meta-analysis of BMI GWAS in 681,275 individuals of European ancestry.
Body fat percentage	UK Biobank	·GWAS of body fat percentage in 454,633 individuals of European ancestry.
Plasma protein levels	deCODE (Ferkingstad et al.)	·GWAS of 4,907 plasma protein levels in 35,559 Icelanders. · SomaScan v4 assay (without ANML*) ·1,881 cis-pQTL were identified.
	UK Biobank (Sun et al.)	·GWAS of plasma COL6A3 level in individuals of European ancestry in 34,557 individuals of European ancestry. ·Olink Explore 3072 assay
	Fenland (Pietzner et al.)	·GWAS of plasma COL6A3 level in individuals of European ancestry in 10,708 individuals of European ancestry. ·SomaScan v4 assay (with ANML*)
	ARIC (Emilsson et al.)	·GWAS of plasma COL6A3 level in individuals of European ancestry in 7,213 individuals of Icelandic ancestry. ·SomaScan v4 assay (with ANML*)
	EPIC-Norfolk	· Plasma COL6A3 level in individuals of European ancestry (207 coronary artery disease cases and 827 controls).
Coronary artery disease	UK biobank + CARDIoGRAMplusC4D (Aragam et al. Nat Genet 2022)	·Meta-analysis of coronary artery disease GWAS in individuals of European ancestry. ·181,522 cases + 1,165,690 controls.
Ischemic stroke	GIGASTROKE (Mishra et al. Nature 2022)	·Meta-analysis of ischemic stroke GWAS in individuals of European ancestry. ·62,100 cases + 1,234,808 controls.
Cardioembolic stroke	GIGASTROKE (Mishra et al. Nature 2022)	·Meta-analysis of cardioembolic stroke GWAS in individuals of European ancestry. ·10,804 cases + 1,234,808 controls.
Type 2 diabetes	DIAMANTE (Mahajan et al. Nat Genet 2022)	·Meta-analysis of type 2 diabetes GWAS in individuals of European ancestry. ·80,154 cases + 853,816 controls.
Abdominal subcutaneous adipose tissue (ASAT)	UK Biobank (Agrawal et al. Nat Comm. 2023)	GWAS of abdominal subcutaneous adipose tissue (ASAT) in 40,032 individuals of European ancestry in the UK Biobank.
Visceral adipose tissue (VAT)	UK Biobank (Agrawal et al. Nat Comm. 2023)	GWAS of visceral adipose tissue (VAT) in 40,032 individuals of European ancestry in the UK Biobank.
Gluteofemoral adipose tissue (GFAT)	UK Biobank (Agrawal et al. Nat Comm. 2023)	GWAS of gluteofemoral adipose tissue (GFAT) in 40,032 individuals of European ancestry in the UK Biobank.
Sex-stratified BMI	GIANT (Randall, J. C. et al. PLOS Genetics 2013)	GWAS of sex-stratified BMI in 73,137 females and 60,586 males of European ancestry indviduals.
Sex-stratified plasma COL6A3 levels	UK Biobank (Generated by this study)	GWAS of sex-stratified plasma COL6A3 levels in 19,747 females and 16,876 males of European ancestry from the UK Biobank.
Sex-stratified coronary artery disease	UK biobank + CARDIoGRAMplusC4D (Aragam et al. Nat Genet 2022)	•GWAS of sex-stratified coronary artery disease in of European ancestry. •Female cases: 22,997; female controls: 310,499. •Male cases:54,083; male controls: 240,453.

## Sheet: ST2
Supplementary Table 2. F-statistics for instrumental variables.
F-statistics for univariable MR
Exposure	F-statistics
Body mass index	94.1555
Body fat percentage	61.1318
All cis-pQTLs used	Median = 272.4204 (25% quantile: 103.2454, 75% quantile: 660.481, min: 27.48136, max: 1440.201)

## Sheet: ST3
Supplementary Table 3. MR analyses for the effect of BMI on plasma protein levels.
Protein feature		MR analysis with inverse variance weighted method												MR analysis with the weighted median method					MR analysis with the MR-Egger method (beta estimation)					MR-PRESSO test					Directional concordance with body fat percerntage							MR-Egger intercept test			Filtering results
protein	seqid	shortname	method	nsnp	b	se	pval	lo_ci	up_ci	Q	Q_df	Q_pval	isquared	b.median	se.median	pval.median	lo_ci.median	up_ci.median	b.egger	se.egger	pval.egger	lo_ci.egger	up_ci.egger	mrpresso.global_pval	mrpresso.causal_estimate.corrected	mrpresso.sd.corrected	mrpresso.tstat.corrected	mrpresso.pval.corrected	bodyfatpercentage.method	bodyfatpercentage.nsnp	bodyfatpercentage.b	bodyfatpercentage.se	bodyfatpercentage.pval	bodyfatpercentage.lo_ci	bodyfatpercentage.up_ci	egger_intercept	se.egger_intercept	pval.egger_intercept	Significance	Heterogeneity_test	MREgger_intercept_test	Outlier_robust_estimate_test	Reverse_causation_test	Directional_concordance_with_bodyfatpercentage_test	Sensitivity_test	Significance_Sensitivity
LEP.8484_24	8484_24	LEP	Inverse variance weighted	285	0.662984	0.0336866	3.14263064179532e-86	0.596958	0.729009	321.851	284	0.0605286	11.7605	0.64976	0.0511643	5.95237599635487e-37	0.549478	0.750042	0.77552	0.0853779	1.86936226588618e-17	0.608179	0.942861	1.33333333333333e-4	0.629215	0.0345948	18.18814230530309	2.712875651579044e-50	Inverse variance weighted	363	0.817765	0.0471339	1.9777749100013702e-67	0.725383	0.910148	-0.00215942	0.00150589	0.15268	Pass	Pass	Pass	Pass	Pass	Pass	Pass	Pass
FABP3.5437_63	5437_63	FABP3	Inverse variance weighted	285	0.592318	0.0368359	3.53011794017969e-58	0.520119	0.664516	409.056	284	1.60889027750755e-6	30.5719	0.63903	0.0514958	2.3254783906820497e-35	0.538098	0.739962	0.669434	0.0939112	8.47731353700622e-12	0.485368	0.8535	NA	0.5535428040935779	0.0343035	16.13662709945682	1.4373246347064863e-42	Inverse variance weighted	363	0.711899	0.0460048	5.16136720457479e-54	0.62173	0.802068	-0.00147547	0.00165271	0.372747	Pass	Pass	Pass	Pass	Pass	Pass	Pass	Pass
FABP4.15386_7	15386_7	FABP4	Inverse variance weighted	285	0.603257	0.0389688	4.6955881984259295e-54	0.526879	0.679636	449.373	284	1.36361454854654e-9	36.8008	0.609702	0.0531057	1.64537029521127e-30	0.505615	0.713789	0.664757	0.099171	1.10288342240913e-10	0.470381	0.859132	NA	0.5565116382160721	0.0353912	15.724588045307772	5.475551634340309e-41	Inverse variance weighted	364	0.703563	0.0471994	3.00349544502946e-50	0.611053	0.796074	-0.00118226	0.0017528	0.500547	Pass	Pass	Pass	Pass	Pass	Pass	Pass	Pass
INHBC.6408_2	6408_2	INHBC	Inverse variance weighted	285	0.43017	0.0323959	3.0833657918495e-40	0.366674	0.493666	307.839	284	0.158328	7.74396	0.497354	0.0571734	3.34679807328513e-18	0.385294	0.609414	0.575004	0.0818671	1.6106028997566798e-11	0.414544	0.735463	0.00766667	NA	NA	NA	NA	Inverse variance weighted	363	0.463721	0.0466834	2.981622234721969e-23	0.372222	0.555221	-0.00277719	0.00144293	0.0552709	Pass	Pass	Pass	Pass	Pass	Pass	Pass	Pass
PPP1R1A.17706_4	17706_4	PPP1R1A	Inverse variance weighted	285	0.413547	0.0316322	4.66017474845368e-39	0.351548	0.475546	304.113	284	0.196944	6.61356	0.447655	0.0505173	7.900615503136839e-19	0.348641	0.546669	0.455029	0.0804211	3.74740983061652e-8	0.297403	0.612654	0.0607333	NA	NA	NA	NA	Inverse variance weighted	364	0.49172	0.0396594	2.6592609906049395e-35	0.413988	0.569453	-0.000795143	0.00141698	0.575136	Pass	Pass	Pass	Pass	Pass	Pass	Pass	Pass
IL1RN.5353_89	5353_89	IL1RN	Inverse variance weighted	285	0.378857	0.0316049	4.143532934190999e-33	0.316911	0.440802	315.389	284	0.0969454	9.95239	0.407917	0.0498866	2.91300656348688e-16	0.310139	0.505695	0.354442	0.0802044	1.4125464772419e-5	0.197242	0.511643	0.00926667	0.3520966191471164	0.0312796	11.256433817938952	9.376001282229643e-25	Inverse variance weighted	363	0.400626	0.0385447	2.64533067664334e-25	0.325079	0.476174	4.6936947221137e-4	0.00141676	0.740664	Pass	Pass	Pass	Pass	Pass	Pass	Pass	Pass
HTRA1.15594_47	15594_47	HTRA1	Inverse variance weighted	285	0.384746	0.0341976	2.29770760039344e-29	0.317719	0.451774	349.863	284	0.00462969	18.8254	0.434979	0.0551025	2.9266171118569706e-15	0.326978	0.542979	0.462483	0.0868775	2.07663005352245e-7	0.292203	0.632763	0.00226667	NA	NA	NA	NA	Inverse variance weighted	364	0.442566	0.0443912	2.0689580872704095e-23	0.35556	0.529573	-0.00149173	0.00153254	0.331197	Pass	Pass	Pass	Pass	Pass	Pass	Pass	Pass
NCAN.15573_110	15573_110	NCAN	Inverse variance weighted	285	-0.417007	0.0371554	3.13266307656617e-29	-0.489832	-0.344183	386.369	284	4.93910372862614e-5	26.4952	-0.398205	0.0561005	1.265171059929e-12	-0.508162	-0.288248	-0.570731	0.0941384	4.26855362146616e-9	-0.755242	-0.38622	NA	-0.415026	0.0367404	-11.2962	6.827959916716057e-25	Inverse variance weighted	364	-0.434336	0.0452209	7.6336201886285395e-22	-0.522969	-0.345703	0.00294698	0.00165933	0.0768053	Pass	Pass	Pass	Pass	Pass	Pass	Pass	Pass
DCUN1D1.17366_6	17366_6	DCUN1D1	Inverse variance weighted	285	0.3536	0.0321135	3.3838095552491493e-28	0.290658	0.416542	306.579	284	0.170756	7.3648	0.407131	0.0555452	2.30631638014614e-13	0.298262	0.516	0.45119	0.08138	6.76832646812522e-8	0.291685	0.610695	0.0312667	NA	NA	NA	NA	Inverse variance weighted	364	0.39223	0.0442134	7.230880589300869e-19	0.305571	0.478888	-0.00187314	0.00143557	0.19302	Pass	Pass	Pass	Pass	Pass	Pass	Pass	Pass
CRP.4337_49	4337_49	CRP	Inverse variance weighted	285	0.380775	0.0347896	7.015173057311319e-28	0.312587	0.448962	366.162	284	7.133525115624e-4	22.4388	0.456277	0.0546116	6.5465112376728206e-17	0.349238	0.563316	0.504724	0.0880894	2.57193659422945e-8	0.332069	0.677379	3.33333333333333e-4	NA	NA	NA	NA	Inverse variance weighted	363	0.53535	0.0612869	2.43330052127163e-18	0.415228	0.655472	-0.00238035	0.00155485	0.126906	Pass	Pass	Pass	Pass	Pass	Pass	Pass	Pass
CFH.4159_130	4159_130	CFH	Inverse variance weighted	285	0.332009	0.0312114	1.99594149259021e-26	0.270834	0.393183	304.559	284	0.192024	6.75034	0.342691	0.0500836	7.78882168150017e-12	0.244527	0.440855	0.454076	0.0789621	2.30316186094164e-8	0.29931	0.608841	0.165267	NA	NA	NA	NA	Inverse variance weighted	363	0.428033	0.0391757	8.6604860248294e-28	0.351249	0.504817	-0.00234345	0.00139329	0.0936817	Pass	Pass	Pass	Pass	Pass	Pass	Pass	Pass
RTN4R.5105_2	5105_2	RTN4R	Inverse variance weighted	285	0.354677	0.0333979	2.4122473414731495e-26	0.289217	0.420137	312.535	284	0.117583	9.13022	0.405333	0.0536485	4.17725770708636e-14	0.300182	0.510484	0.441896	0.0847354	3.55464388355541e-7	0.275815	0.607977	0.0606	NA	NA	NA	NA	Inverse variance weighted	363	0.367066	0.0438925	6.12234816263613e-17	0.281037	0.453095	-0.00167442	0.00149517	0.263714	Pass	Pass	Pass	Pass	Pass	Pass	Pass	Pass
PLAT.2212_69	2212_69	PLAT	Inverse variance weighted	285	0.332233	0.0315468	6.18824519896041e-26	0.270401	0.394064	295.088	284	0.313048	3.75767	0.34318	0.0544323	2.88748268237023e-10	0.236492	0.449867	0.374718	0.080113	4.50636889987012e-6	0.217697	0.53174	0.0916667	NA	NA	NA	NA	Inverse variance weighted	363	0.326245	0.0420289	8.33465684935439e-15	0.243868	0.408621	-0.000814586	0.00141162	0.564358	Pass	Pass	Pass	Pass	Pass	Pass	Pass	Pass
CFI.2567_5	2567_5	CFI	Inverse variance weighted	285	0.334558	0.0317966	6.85480989156926e-26	0.272237	0.39688	309.091	284	0.146612	8.11767	0.37789	0.0531846	1.2010206412391098e-12	0.273648	0.482131	0.426158	0.0805684	2.46012137190819e-7	0.268244	0.584072	0.133133	NA	NA	NA	NA	Inverse variance weighted	363	0.423945	0.0394203	5.644736943649859e-27	0.346681	0.501209	-0.00176334	0.00142532	0.217057	Pass	Pass	Pass	Pass	Pass	Pass	Pass	Pass
PXDN.13463_1	13463_1	PXDN	Inverse variance weighted	285	0.330953	0.0318682	2.9004878007366296e-25	0.268491	0.393415	303.27	284	0.206452	6.35421	0.323867	0.0495669	6.40622615254064e-11	0.226716	0.421018	0.288301	0.080932	4.3126607790983e-4	0.129674	0.446928	0.107	NA	NA	NA	NA	Inverse variance weighted	364	0.416277	0.0416285	1.5267416162670896e-23	0.334686	0.497869	8.1889211951566e-4	0.00142801	0.566795	Pass	Pass	Pass	Pass	Pass	Pass	Pass	Pass
SLITRK3.10565_19	10565_19	SLITRK3	Inverse variance weighted	285	-0.400216	0.0386799	4.32435781021374e-25	-0.476029	-0.324403	450.086	284	1.19083255844559e-9	36.9009	-0.478254	0.0601986	1.94822468992086e-15	-0.596243	-0.360264	-0.550041	0.0978262	4.50891727488874e-8	-0.741781	-0.358302	NA	-0.379376	0.0367269	-10.3296	1.396801047908827e-21	Inverse variance weighted	364	-0.379971	0.0472351	8.67778774418626e-16	-0.472552	-0.28739	0.00287438	0.00172484	0.0967274	Pass	Pass	Pass	Pass	Pass	Pass	Pass	Pass
UBE2G2.9199_6	9199_6	UBE2G2	Inverse variance weighted	285	0.331901	0.0321088	4.80547263037334e-25	0.268967	0.394834	301.848	284	0.22315	5.91302	0.378533	0.0556932	1.07008689778338e-11	0.269374	0.487691	0.453151	0.0813527	5.91929997973336e-8	0.293699	0.612602	0.1128	NA	NA	NA	NA	Inverse variance weighted	363	0.431135	0.0427113	5.8638248864235404e-24	0.34742	0.514849	-0.00232477	0.00143393	0.106075	Pass	Pass	Pass	Pass	Pass	Pass	Pass	Pass
GHR.2948_58	2948_58	GHR	Inverse variance weighted	285	0.36086	0.035066	7.746156478333989e-25	0.292131	0.42959	365.964	284	7.3087746104884e-4	22.3968	0.401594	0.0524145	1.83232849437285e-14	0.298861	0.504326	0.456811	0.0890613	5.40840775794266e-7	0.282251	0.631371	1.33333333333333e-4	0.34477886749153175	0.0342719	10.060113501071456	1.0496121779880274e-20	Inverse variance weighted	363	0.363849	0.0486701	7.67254918097348e-14	0.268455	0.459242	-0.00183431	0.00156526	0.24223	Pass	Pass	Pass	Pass	Pass	Pass	Pass	Pass
COL6A3.11196_31	11196_31	COL6A3	Inverse variance weighted	285	0.321957	0.0317491	3.6458350170356e-24	0.259729	0.384185	300.088	284	0.244928	5.36104	0.29371	0.0492871	2.53518255084034e-9	0.197107	0.390313	0.320787	0.0808634	9.22839240398886e-5	0.162295	0.479279	0.293	NA	NA	NA	NA	Inverse variance weighted	364	0.377715	0.0414668	8.325971230277169e-20	0.29644	0.45899	2.24254874900499e-5	0.00142513	0.987456	Pass	Pass	Pass	Pass	Pass	Pass	Pass	Pass
GFRA1.3314_74	3314_74	GFRA1	Inverse variance weighted	285	0.326227	0.0326754	1.7937582199331694e-23	0.262183	0.390271	323.088	284	0.055017	12.0983	0.367043	0.053988	1.0564051577537e-11	0.261226	0.472859	0.476676	0.0823058	1.85295143790876e-8	0.315356	0.637995	0.0162	0.3183488890284593	0.031734	10.031788369657049	1.3013495483798259e-20	Inverse variance weighted	363	0.345774	0.044625	9.30344971359655e-15	0.258309	0.433239	-0.0028928	0.0014539	0.0475881	Pass	Pass	Fail	Pass	Pass	Pass	Fail	Fail
CRABP2.11696_7	11696_7	CRABP2	Inverse variance weighted	285	0.313027	0.0314271	2.2710985333881895e-23	0.25143	0.374624	289.197	284	0.40336	1.79688	0.337009	0.0554265	1.19965522866913e-9	0.228373	0.445645	0.260629	0.0798709	0.00123706	0.104082	0.417176	0.440733	NA	NA	NA	NA	Inverse variance weighted	364	0.35056	0.0405808	5.692762254661759e-18	0.271021	0.430098	0.00100512	0.00140829	0.47599	Pass	Pass	Pass	Pass	Pass	Pass	Pass	Pass
GGH.9370_69	9370_69	GGH	Inverse variance weighted	285	0.322564	0.0323967	2.3573283233891e-23	0.259067	0.386062	329.491	284	0.032661	13.8065	0.369567	0.052265	1.53802328583377e-12	0.267127	0.472006	0.305164	0.0823412	2.5315778416136e-4	0.143775	0.466553	0.0217333	NA	NA	NA	NA	Inverse variance weighted	363	0.335029	0.0417299	9.86592292374843e-16	0.253238	0.416819	3.3427576392674e-4	0.00145382	0.818313	Pass	Pass	Pass	Pass	Pass	Pass	Pass	Pass
ASGR1.5452_71	5452_71	ASGR1	Inverse variance weighted	285	0.328311	0.0329812	2.4107913121057594e-23	0.263668	0.392954	321.281	284	0.063218	11.6038	0.361811	0.0551797	5.4911731790221697e-11	0.253659	0.469964	0.423956	0.0835645	7.08388551932529e-7	0.26017	0.587742	0.0315333	NA	NA	NA	NA	Inverse variance weighted	363	0.385928	0.0460645	5.38356293133281e-17	0.295642	0.476215	-0.00183558	0.00147381	0.213989	Pass	Pass	Pass	Pass	Pass	Pass	Pass	Pass
PTPRU.8337_65	8337_65	PTPRU	Inverse variance weighted	285	0.331448	0.0337567	9.35004854884416e-23	0.265285	0.397611	343.003	284	0.00938757	17.2019	0.402917	0.053742	6.51731351162939e-14	0.297582	0.508251	0.390469	0.0859693	8.25806675202841e-6	0.221969	0.558968	0.0044	0.3223765578523972	0.0324695	9.928594571583425	2.840982018210445e-20	Inverse variance weighted	363	0.29076	0.0461929	3.08457725892422e-10	0.200222	0.381298	-0.00113111	0.00151504	0.455931	Pass	Pass	Pass	Pass	Pass	Pass	Pass	Pass
NEU1.15426_5	15426_5	NEU1	Inverse variance weighted	285	0.314476	0.0320984	1.15691278689667e-22	0.251563	0.377389	316.83	284	0.0876355	10.362	0.341058	0.0526123	9.022473762199019e-11	0.237938	0.444179	0.327102	0.0816823	7.94558867636899e-5	0.167004	0.487199	0.0666	NA	NA	NA	NA	Inverse variance weighted	364	0.318237	0.0434602	2.43403193914315e-13	0.233055	0.403419	-0.000242064	0.00143961	0.866589	Pass	Pass	Pass	Pass	Pass	Pass	Pass	Pass
TRAPPC3.14337_1	14337_1	TRAPPC3	Inverse variance weighted	285	0.328049	0.0335367	1.3483752177895898e-22	0.262317	0.393781	330.41	284	0.0301945	14.0461	0.37137	0.0564306	4.67272691486303e-11	0.260766	0.481974	0.482786	0.0847684	3.08186852000166e-8	0.31664	0.648932	0.0098	NA	NA	NA	NA	Inverse variance weighted	364	0.410395	0.0416475	6.58625934241813e-23	0.328766	0.492024	-0.00296942	0.00149541	0.0480321	Pass	Pass	Fail	Pass	Pass	Pass	Fail	Fail
LGALS3BP.5000_52	5000_52	LGALS3BP	Inverse variance weighted	285	0.342054	0.035072	1.79277278531103e-22	0.273312	0.410795	353.621	284	0.00307967	19.6879	0.410689	0.0514615	1.4574327691927e-15	0.309824	0.511553	0.458375	0.0887152	4.50235691887572e-7	0.284493	0.632256	0.00106667	0.3447516427173578	0.03348	10.297246639780694	1.7160943839173868e-21	Inverse variance weighted	363	0.351819	0.0459666	1.9512077695206905e-14	0.261725	0.441914	-0.00223144	0.00156375	0.154689	Pass	Pass	Pass	Pass	Pass	Pass	Pass	Pass
INS.4883_56	4883_56	INS	Inverse variance weighted	285	0.291424	0.0299513	2.24771869536987e-22	0.232719	0.350128	289.409	284	0.399957	1.86892	0.364952	0.046839	6.614663431011141e-15	0.273148	0.456757	0.402177	0.0758072	2.27325487596863e-7	0.253595	0.550759	0.3578	NA	NA	NA	NA	Inverse variance weighted	363	0.298785	0.0396859	5.1229748538665e-14	0.221001	0.376569	-0.0021257	0.00133726	0.113043	Pass	Pass	Pass	Pass	Pass	Pass	Pass	Pass
ADH1A.17396_23	17396_23	ADH1A	Inverse variance weighted	285	0.305465	0.0315686	3.80476825088778e-22	0.243591	0.36734	304.045	284	0.197693	6.59288	0.296344	0.0556076	9.86470669415766e-8	0.187353	0.405335	0.341737	0.0803731	2.88250074174524e-5	0.184206	0.499268	0.0478	0.2879815755369071	0.0312714	9.209098100746424	5.86322042080848e-18	Inverse variance weighted	364	0.292002	0.0440684	3.4462867608382e-11	0.205628	0.378376	-0.000694459	0.00141481	0.623913	Pass	Pass	Pass	Pass	Pass	Pass	Pass	Pass
GLTPD2.7948_129	7948_129	GLTPD2	Inverse variance weighted	285	0.3377	0.0350784	6.14992469314168e-22	0.268946	0.406454	352.014	284	0.00367254	19.3214	0.417149	0.053141	4.165330739545181e-15	0.312992	0.521305	0.468055	0.0887728	2.6755098448149e-7	0.294061	0.64205	1.33333333333333e-4	0.32560038892272003	0.0333152	9.77333	9.293763312240288e-20	Inverse variance weighted	363	0.361752	0.0466779	9.191379544781231e-15	0.270264	0.453241	-0.00250663	0.0015689	0.111225	Pass	Pass	Pass	Pass	Pass	Pass	Pass	Pass
COL28A1.10702_1	10702_1	COL28A1	Inverse variance weighted	285	0.310068	0.0322426	6.796369120558968e-22	0.246872	0.373263	312.416	284	0.118511	9.09553	0.33951	0.0486874	3.09653605275578e-12	0.244083	0.434937	0.293797	0.0820248	4.0155436070789e-4	0.133028	0.454565	0.153467	NA	NA	NA	NA	Inverse variance weighted	364	0.366501	0.0414746	9.854281818787008e-19	0.285211	0.447791	3.1241611934866e-4	0.00144771	0.829299	Pass	Pass	Pass	Pass	Pass	Pass	Pass	Pass
PPP2R3A.13665_35	13665_35	PPP2R3A	Inverse variance weighted	285	0.285465	0.0298304	1.07322050520698e-21	0.226997	0.343932	270.715	284	0.70481	4.90747	0.296977	0.0516293	8.8145984652083e-9	0.195783	0.39817	0.344701	0.0758788	8.22780219543436e-6	0.195979	0.493424	0.639067	NA	NA	NA	NA	Inverse variance weighted	364	0.32725	0.0388348	3.55486337798218e-17	0.251134	0.403366	-0.00113466	0.00133641	0.39658	Pass	Pass	Pass	Pass	Pass	Pass	Pass	Pass
RBP5.19241_31	19241_31	RBP5	Inverse variance weighted	285	0.322442	0.0339323	2.04897880015044e-21	0.255934	0.388949	340.474	284	0.0120323	16.5869	0.307943	0.0566037	5.31829330877077e-8	0.196999	0.418886	0.279199	0.0861175	0.00132861	0.110409	0.447989	0.00166667	NA	NA	NA	NA	Inverse variance weighted	364	0.302439	0.0447187	1.3504084900509099e-11	0.21479	0.390087	8.2947480190151e-4	0.00151791	0.585181	Pass	Pass	Pass	Pass	Pass	Pass	Pass	Pass
RNASE1.7211_2	7211_2	RNASE1	Inverse variance weighted	285	0.321941	0.0339198	2.28275354842127e-21	0.255459	0.388424	342.015	284	0.0103513	16.9628	0.29521	0.0532017	2.8750426053602e-8	0.190935	0.399485	0.36209159256706003	0.0863597	3.68820301217016e-5	0.192827	0.531357	0.0046	0.2981692771633235	0.0326858	9.122282725788224	1.0995951453800867e-17	Inverse variance weighted	363	0.43043	0.0429839	1.32636321819343e-23	0.346181	0.514678	-0.000769891	0.00152252	0.613484	Pass	Pass	Pass	Pass	Pass	Pass	Pass	Pass
HSPB6.19127_1	19127_1	HSPB6	Inverse variance weighted	285	0.327046	0.0345795	3.14492352743786e-21	0.25927	0.394822	349.377	284	0.00487505	18.7126	0.328104	0.0530969	6.43679251714e-10	0.224034	0.432174	0.392729	0.087945	1.15469737235528e-5	0.220357	0.565102	0.00146667	0.3139775737194226	0.0332218	9.45095	1.0002595765922424e-18	Inverse variance weighted	364	0.342201	0.0422265	5.320791232506029e-16	0.259437	0.424965	-0.00125839	0.00154902	0.417256	Pass	Pass	Pass	Pass	Pass	Pass	Pass	Pass
NTRK3.2658_27	2658_27	NTRK3	Inverse variance weighted	285	-0.323589	0.0344223	5.42690421766262e-21	-0.391056	-0.256121	332.383	284	0.0254287	14.5564	-0.389278	0.0516861	5.01286290687264e-14	-0.490583	-0.287973	-0.508886	0.0867308	1.23464147661433e-8	-0.678879	-0.338894	1.33333333333333e-4	-0.294257	0.0350184	-8.40292	1.7697922702211446e-15	Inverse variance weighted	363	-0.446487	0.0437263	1.77150945546133e-24	-0.53219	-0.360783	0.00355568	0.00152977	0.0208159	Pass	Pass	Fail	Pass	Pass	Pass	Fail	Fail
CLMP.10440_26	10440_26	CLMP	Inverse variance weighted	285	0.309343	0.0331098	9.36926750928027e-21	0.244448	0.374238	328.11	284	0.0366883	13.4438	0.322206	0.0514086	3.66763144518074e-10	0.221445	0.422967	0.321894	0.0842241	1.6287275060811e-4	0.156815	0.486973	0.0460667	0.2957225688661823	0.0309411	9.55759	4.627845534726352e-19	Inverse variance weighted	364	0.445339	0.0413698	5.04569675174022e-27	0.364254	0.526424	-0.000240761	0.00148512	0.871331	Pass	Pass	Pass	Pass	Pass	Pass	Pass	Pass
SERPINF1.9211_19	9211_19	SERPINF1	Inverse variance weighted	285	0.304715	0.0326207	9.52911433685648e-21	0.240778	0.368651	313.43	284	0.110787	9.38966	0.376168	0.0520861	5.12089349633456e-13	0.27408	0.478257	0.405287	0.0828387	1.67357918179544e-6	0.242923	0.567651	0.132467	NA	NA	NA	NA	Inverse variance weighted	363	0.386205	0.0410216	4.74569743765781e-21	0.305803	0.466607	-0.00192856	0.00146052	0.187746	Pass	Pass	Pass	Pass	Pass	Pass	Pass	Pass
TFRC.6895_1	6895_1	TFRC	Inverse variance weighted	285	0.303919	0.0327184	1.5583786037287398e-20	0.239791	0.368048	327.675	284	0.0380427	13.3287	0.306883	0.0495953	6.10313713926529e-10	0.209676	0.40409	0.375305	0.0829369	8.89225740290441e-6	0.212749	0.537862	0.0438	0.2894383386721311	0.0310653	9.31709	2.6698209935086077e-18	Inverse variance weighted	363	0.322908	0.0416896	9.51852713779842e-15	0.241196	0.40462	-0.00136874	0.00146118	0.349694	Pass	Pass	Pass	Pass	Pass	Pass	Pass	Pass
CPM.9416_77	9416_77	CPM	Inverse variance weighted	285	0.320178	0.0344729	1.57496929172398e-20	0.252611	0.387745	350.486	284	0.00433137	18.9697	0.379766	0.0528238	6.51205682482499e-13	0.276232	0.483301	0.405888	0.0872671	5.07388399578895e-6	0.234844	0.576932	4e-4	0.3077475511408415	0.0337411	9.12085	1.1110260431932135e-17	Inverse variance weighted	363	0.315024	0.0506317	4.91248608341001e-10	0.215786	0.414262	-0.001642	0.00153593	0.285955	Pass	Pass	Pass	Pass	Pass	Pass	Pass	Pass
IGFBP1.2771_35	2771_35	IGFBP1	Inverse variance weighted	285	-0.297971	0.0320995	1.65202837734421e-20	-0.360886	-0.235056	330.608	284	0.0296838	14.0977	-0.367885	0.0515226	9.31521721397404e-13	-0.468869	-0.266901	-0.397373	0.0812318	1.67853042342518e-6	-0.556588	-0.238159	0.0100667	NA	NA	NA	NA	Inverse variance weighted	363	-0.310451	0.0401158	1.00308419229081e-14	-0.389077	-0.231824	0.00190707	0.00143198	0.184006	Pass	Pass	Pass	Pass	Pass	Pass	Pass	Pass
CALB2.16803_4	16803_4	CALB2	Inverse variance weighted	285	0.272526	0.0294013	1.87556503457453e-20	0.2149	0.330153	268.825	284	0.732483	5.64499	0.345718	0.0517923	2.4709137039447097e-11	0.244205	0.447231	0.258169	0.074524	6.1407797126744e-4	0.112102	0.404236	0.629	NA	NA	NA	NA	Inverse variance weighted	364	0.317915	0.0352144	1.7485292853072097e-19	0.248895	0.386935	2.7589982952392e-4	0.00131598	0.834089	Pass	Pass	Pass	Pass	Pass	Pass	Pass	Pass
PTPRD.9296_15	9296_15	PTPRD	Inverse variance weighted	285	-0.298344	0.0322216	2.0612296707696495e-20	-0.361498	-0.235189	308.066	284	0.15616	7.81186	-0.317562	0.0512859	5.94080461894824e-10	-0.418082	-0.217042	-0.411047	0.0816416	8.52830770105977e-7	-0.571065	-0.25103	0.0669333	NA	NA	NA	NA	Inverse variance weighted	363	-0.295653	0.0427213	4.50041706124812e-12	-0.379386	-0.211919	0.0021621	0.00143965	0.134259	Pass	Pass	Pass	Pass	Pass	Pass	Pass	Pass
CFB.4129_72	4129_72	CFB	Inverse variance weighted	285	0.308994	0.0333859	2.1380067540477994e-20	0.243557	0.37443	329.774	284	0.031885	13.8803	0.350602	0.0585292	2.0957794283738404e-9	0.235885	0.465319	0.435496	0.0845392	4.85382791028533e-7	0.269799	0.601193	0.025	NA	NA	NA	NA	Inverse variance weighted	363	0.395743	0.0412925	9.34407129790032e-22	0.31481	0.476676	-0.00242811	0.00149156	0.10466	Pass	Pass	Pass	Pass	Pass	Pass	Pass	Pass
AKR1D1.18398_1	18398_1	AKR1D1	Inverse variance weighted	285	0.288645	0.0311993	2.2104400539320598e-20	0.227494	0.349795	307.587	284	0.160763	7.66834	0.220836	0.0502098	1.09117213899471e-5	0.122425	0.319247	0.308502	0.0792765	1.2430207860012e-4	0.15312	0.463884	0.0492	NA	NA	NA	NA	Inverse variance weighted	364	0.263925	0.043577	1.3910415039197102e-9	0.178514	0.349336	-0.000380478	0.00139603	0.785404	Pass	Pass	Pass	Pass	Pass	Pass	Pass	Pass
RARRES2.3079_62	3079_62	RARRES2	Inverse variance weighted	285	0.311008	0.0337517	3.1249278993390795e-20	0.244855	0.377162	348.544	284	0.00532403	18.5181	0.343578	0.0521215	4.34323013750572e-11	0.24142	0.445736	0.480446	0.0848592	3.67719704895662e-8	0.314123	0.64677	0.0016	NA	NA	NA	NA	Inverse variance weighted	363	0.464839	0.0412763	2.0293804566752998e-29	0.383938	0.545741	-0.00326239	0.00150092	0.0305643	Pass	Pass	Fail	Pass	Pass	Pass	Fail	Fail
TRA2B.12373_73	12373_73	TRA2B	Inverse variance weighted	285	0.285701	0.0310821	3.86197656237784e-20	0.22478	0.346622	302.346	284	0.217213	6.06793	0.338105	0.0495944	9.26998162656343e-12	0.2409	0.43531	0.242426	0.0789758	0.00235135	0.0876335	0.397219	0.0912667	NA	NA	NA	NA	Inverse variance weighted	364	0.309094	0.0383885	8.16405457783981e-16	0.233852	0.384335	8.3093859195042e-4	0.00139377	0.551531	Pass	Pass	Pass	Pass	Pass	Pass	Pass	Pass
CREBBP.13614_6	13614_6	CREBBP	Inverse variance weighted	285	0.290232	0.0316135	4.28476519227011e-20	0.22827	0.352195	296.268	284	0.296191	4.14075	0.359107	0.0518806	4.45911816275254e-12	0.257421	0.460793	0.402996	0.0800233	8.47928799100631e-7	0.24615	0.559841	0.339133	NA	NA	NA	NA	Inverse variance weighted	364	0.351088	0.0394299	5.38130026058483e-19	0.273806	0.428371	-0.00216353	0.00141109	0.126336	Pass	Pass	Pass	Pass	Pass	Pass	Pass	Pass
HSPA1B.18901_26	18901_26	HSPA1B	Inverse variance weighted	285	0.287602	0.0315696	8.23206464116368e-20	0.225725	0.349478	317.7	284	0.0823615	10.6074	0.319588	0.0515191	5.52926798467366e-10	0.218611	0.420566	0.292188	0.0803082	3.2605484316605e-4	0.134784	0.449592	0.0648	NA	NA	NA	NA	Inverse variance weighted	364	0.253984	0.041096	6.39975065244356e-10	0.173436	0.334532	-8.80171e-05	0.00141671	0.950505	Pass	Pass	Pass	Pass	Pass	Pass	Pass	Pass
F9.5307_12	5307_12	F9	Inverse variance weighted	285	0.308747	0.0341495	1.55194210434674e-19	0.241814	0.37568	345.678	284	0.00716758	17.8426	0.365201	0.0581069	3.27885244445362e-10	0.251311	0.47909	0.382346	0.0865798	1.43175547345016e-5	0.21265	0.552043	0.00146667	NA	NA	NA	NA	Inverse variance weighted	363	0.416472	0.0400216	2.3233774764612797e-25	0.33803	0.494915	-0.00141408	0.00152854	0.355694	Pass	Pass	Pass	Pass	Pass	Pass	Pass	Pass
SAA1.15515_2	15515_2	SAA1	Inverse variance weighted	285	0.308669	0.0341466	1.57356728912048e-19	0.241742	0.375596	362.131	284	0.0011609	21.5753	0.382983	0.053678	9.69121363147346e-13	0.277774	0.488192	0.298982	0.0860686	5.9354987967716e-4	0.130288	0.467677	0.0022	0.2847385926627507	0.0320742	8.877484449610769	6.362749268849127e-17	Inverse variance weighted	364	0.358832	0.0414959	5.26863088432325e-18	0.2775	0.440164	1.8667546794563e-4	0.00152206	0.902474	Pass	Pass	Pass	Pass	Pass	Pass	Pass	Pass
GUSB.15562_24	15562_24	GUSB	Inverse variance weighted	285	0.311883	0.0345069	1.59163712556224e-19	0.244249	0.379516	361.354	284	0.00127282	21.4066	0.37747	0.0503643	6.64101443133987e-14	0.278755	0.476184	0.420684	0.087557	2.51783149623253e-6	0.249073	0.592296	0.002	NA	NA	NA	NA	Inverse variance weighted	364	0.340833	0.0460329	1.32017195830651e-13	0.250609	0.431057	-0.00208503	0.00154251	0.177548	Pass	Pass	Pass	Pass	Pass	Pass	Pass	Pass
IGFLR1.7244_16	7244_16	IGFLR1	Inverse variance weighted	285	0.274694	0.0307839	4.526298393905919e-19	0.214357	0.33503	284.217	284	0.485212	0.076327445103421293	0.287493	0.0567278	4.02148993951075e-7	0.176307	0.39868	0.256391	0.0781044	0.00115735	0.103306	0.409476	0.354867	NA	NA	NA	NA	Inverse variance weighted	363	0.295656	0.0386263	1.94443182697613e-14	0.219948	0.371363	3.5159300870193e-4	0.00137851	0.798868	Pass	Pass	Pass	Pass	Pass	Pass	Pass	Pass
GSTA1.17138_8	17138_8	GSTA1	Inverse variance weighted	285	0.271754	0.0305067	5.19578176821671e-19	0.211961	0.331547	295.216	284	0.31121	3.7991	0.281251	0.049252	1.12680697001888e-8	0.184717	0.377784	0.328172	0.0774726	3.0812586944039e-5	0.176325	0.480018	0.150467	NA	NA	NA	NA	Inverse variance weighted	364	0.265642	0.0437573	1.2727953441259501e-9	0.179877	0.351406	-0.00108315	0.00136705	0.428833	Pass	Pass	Pass	Pass	Pass	Pass	Pass	Pass
TNFRSF1A.2654_19	2654_19	TNFRSF1A	Inverse variance weighted	285	0.289371	0.0325411	5.97605003989672e-19	0.225591	0.353152	308.642	284	0.150739	7.98408	0.326928	0.053969060902652403	1.38085678589469e-9	0.221149	0.432707	0.256098	0.0827799	0.0021743	0.0938492	0.418346	0.141867	NA	NA	NA	NA	Inverse variance weighted	363	0.349936	0.0406249	7.06681900995503e-18	0.270311	0.429561	6.3834770232046e-4	0.0014599	0.66226	Pass	Pass	Pass	Pass	Pass	Pass	Pass	Pass
PLOD2.6923_1	6923_1	PLOD2	Inverse variance weighted	285	0.270827	0.0304612	6.062728152968488e-19	0.211123	0.330531	285.734	284	0.459941	0.606941	0.285661	0.051154	2.34588781183957e-8	0.185399	0.385923	0.380775	0.0772038	1.38937986038296e-6	0.229456	0.532094	0.444733	NA	NA	NA	NA	Inverse variance weighted	363	0.26679	0.0393231	1.16440736464973e-11	0.189717	0.343863	-0.0021106	0.00136241	0.122459	Pass	Pass	Pass	Pass	Pass	Pass	Pass	Pass
DNAJB9.11214_40	11214_40	DNAJB9	Inverse variance weighted	285	0.299876	0.0341121	1.4836214248367899e-18	0.233017	0.366736	350.538	284	0.00430743	18.9816	0.342158	0.0558364	8.90706166731495e-10	0.232718	0.451597	0.335398	0.0869015	1.4078813574905e-4	0.165071	0.505725	0.00146667	NA	NA	NA	NA	Inverse variance weighted	364	0.375711	0.0406229	2.271479963198339e-20	0.29609	0.455331	-0.000681249	0.00153247	0.656989	Pass	Pass	Pass	Pass	Pass	Pass	Pass	Pass
F9.4876_32	4876_32	F9	Inverse variance weighted	285	0.301219	0.0342986	1.60241249718349e-18	0.233993	0.368444	350.661	284	0.00425091	19.0101	0.377694	0.0550117	6.61692655447784e-12	0.269871	0.485517	0.387905	0.0870645	1.20747740206408e-5	0.217258	0.558551	0.0012	NA	NA	NA	NA	Inverse variance weighted	363	0.417128	0.0404881	6.8660293379336475e-25	0.337772	0.496485	-0.00166295	0.00153524	0.279647	Pass	Pass	Pass	Pass	Pass	Pass	Pass	Pass
CHST12.6626_81	6626_81	CHST12	Inverse variance weighted	285	0.268274	0.0306744	2.21329374311517e-18	0.208152	0.328395	287.019	284	0.438727	1.05198	0.332815	0.0539671	6.96019140679767e-10	0.227039	0.43859	0.369719	0.077597	3.02822627059651e-6	0.217629	0.521809	0.478867	NA	NA	NA	NA	Inverse variance weighted	363	0.242764	0.0383606	2.47605390784165e-10	0.167577	0.31795	-0.00195026	0.00137073	0.155899	Pass	Pass	Pass	Pass	Pass	Pass	Pass	Pass
DCTN2.5879_51	5879_51	DCTN2	Inverse variance weighted	285	0.271091	0.0310653	2.6270281065543793e-18	0.210203	0.331979	280.333	284	0.550339	1.30804	0.330863	0.0533879	5.74273570772064e-10	0.226222	0.435503	0.343937	0.0787838	1.77970308433694e-5	0.189521	0.498353	0.415933	NA	NA	NA	NA	Inverse variance weighted	363	0.3253	0.0399389	3.7944682407988005e-16	0.24702	0.40358	-0.00139884	0.00139029	0.315204	Pass	Pass	Pass	Pass	Pass	Pass	Pass	Pass
EWSR1.12988_49	12988_49	EWSR1	Inverse variance weighted	285	0.274619	0.0315507	3.20224685667035e-18	0.212779	0.336458	312.312	284	0.119321	9.06542	0.278489	0.0489366	1.26437595782139e-8	0.182573	0.374405	0.268105	0.0802039	9.4111199039948e-4	0.110905	0.425304	0.0880667	NA	NA	NA	NA	Inverse variance weighted	364	0.304663	0.0375634	5.03547133564333e-16	0.231039	0.378287	1.2509148863426e-4	0.00141557	0.929647	Pass	Pass	Pass	Pass	Pass	Pass	Pass	Pass
HRSP12.14636_25	14636_25	HRSP12	Inverse variance weighted	285	0.269581	0.0310534	3.91578642727427e-18	0.208716	0.330445	290.485	284	0.382854	2.23255	0.283427	0.0551293	2.7309431787428e-7	0.175373	0.39148	0.286187	0.0789784	3.4431991087129e-4	0.131389	0.440984	0.2542	NA	NA	NA	NA	Inverse variance weighted	364	0.236618	0.0438053	6.60529603633618e-8	0.15076	0.322476	-0.000318465	0.00139222	0.819231	Pass	Pass	Pass	Pass	Pass	Pass	Pass	Pass
GPR56.18893_26	18893_26	GPR56	Inverse variance weighted	285	0.28784	0.0332818	5.213643581707e-18	0.222608	0.353073	331.015	284	0.0286571	14.2034	0.357595	0.0505575	1.51569123651377e-12	0.258503	0.456688	0.378056	0.0843377	1.07196648303119e-5	0.212754	0.543358	0.0102667	NA	NA	NA	NA	Inverse variance weighted	364	0.283388	0.0426676	3.09985889480814e-11	0.199759	0.367016	-0.00173329	0.00148903	0.245389	Pass	Pass	Pass	Pass	Pass	Pass	Pass	Pass
C1RL.9348_1	9348_1	C1RL	Inverse variance weighted	285	0.275264	0.0319787	7.45301251981516e-18	0.212586	0.337942	298.233	284	0.269155	4.77245	0.28869	0.0547106	1.31547139092954e-7	0.181457	0.395923	0.3601	0.08111	1.29294756437415e-5	0.201124	0.519075	0.0246667	0.2589300397083153	0.0313115	8.269493609710938	4.4668490906547464e-15	Inverse variance weighted	363	0.32752	0.0406932	8.37999605972921e-16	0.247761	0.407279	-0.00163109	0.00143327	0.256076	Pass	Pass	Pass	Pass	Pass	Pass	Pass	Pass
FSTL3.3438_10	3438_10	FSTL3	Inverse variance weighted	285	0.288199	0.0335416	8.5255753372785e-18	0.222457	0.35394	333.197	284	0.0236603	14.7651	0.288775	0.0501511	8.506138629955411e-9	0.190479	0.387072	0.303173	0.0854072	4.5139107766466e-4	0.135775	0.470571	0.0258	0.2759265643749561	0.0312121	8.840381182770463	8.389825821403052e-17	Inverse variance weighted	363	0.36662	0.0423093	4.50581987418027e-18	0.283694	0.449546	-0.000287449	0.00150731	0.848895	Pass	Pass	Pass	Pass	Pass	Pass	Pass	Pass
LECT2.16763_11	16763_11	LECT2	Inverse variance weighted	285	0.274025	0.0319159	9.016057258811819e-18	0.21147	0.33658	335.799	284	0.0187009	15.4255	0.371995	0.0517821	6.77730507389664e-13	0.270502	0.473488	0.342232	0.0810571	3.2650562265471e-5	0.18336	0.501104	0.00566667	NA	NA	NA	NA	Inverse variance weighted	364	0.314071	0.0388647	6.41644561496599e-16	0.237896	0.390246	-0.00130929	0.00143021	0.36073	Pass	Pass	Pass	Pass	Pass	Pass	Pass	Pass
AMBP.15453_3	15453_3	AMBP	Inverse variance weighted	285	0.274607	0.0320557	1.066319417618e-17	0.211778	0.337436	309.53	284	0.142649	8.24812	0.311028	0.0540246	8.55414504911726e-9	0.20514	0.416916	0.425441	0.0813287	3.28329705800826e-7	0.266037	0.584845	0.127267	NA	NA	NA	NA	Inverse variance weighted	364	0.378241	0.0401609	4.59102191705769e-21	0.299526	0.456956	-0.00288625	0.00143167	0.0447437	Pass	Pass	Fail	Pass	Pass	Pass	Fail	Fail
AKR1C4.18397_5	18397_5	AKR1C4	Inverse variance weighted	285	0.270482	0.0316063	1.14997547899678e-17	0.208533	0.33243	337.728	284	0.0156334	15.9087	0.243684	0.0492839	7.63441602459861e-7	0.147087	0.34028	0.206587	0.0803929	0.0106902	0.0490172	0.364157	0.002	0.26625841146462453	0.0310128	8.585440810409448	4.987344804146249e-16	Inverse variance weighted	364	0.247409	0.0417598	3.1312952715185303e-9	0.165559	0.329258	0.00122558	0.00141776	0.388073	Pass	Pass	Pass	Pass	Pass	Pass	Pass	Pass
IGLON5.6478_2	6478_2	IGLON5	Inverse variance weighted	285	-0.273055	0.0319407	1.2438028724644e-17	-0.335658	-0.210451	304.026	284	0.197909	6.58693	-0.326902	0.0509863	1.44037122444564e-10	-0.426835	-0.226969	-0.399578	0.080959	1.36673188379443e-6	-0.558258	-0.240898	0.125667	NA	NA	NA	NA	Inverse variance weighted	363	-0.239546	0.0402744	2.71700374009013e-9	-0.318484	-0.160608	0.00243105	0.00143025	0.0902795	Pass	Pass	Pass	Pass	Pass	Pass	Pass	Pass
ZHX3.10036_201	10036_201	ZHX3	Inverse variance weighted	285	0.281311	0.0330778	1.82313835527772e-17	0.216479	0.346144	332.484	284	0.0252028	14.5824	0.327654	0.0534619	8.85720935981485e-10	0.222869	0.43244	0.401526	0.0838436	2.7069804781508e-6	0.237193	0.56586	0.0231333	NA	NA	NA	NA	Inverse variance weighted	364	0.373841	0.0387351	4.85735025965073e-22	0.29792	0.449761	-0.00230485	0.00147781	0.119962	Pass	Pass	Pass	Pass	Pass	Pass	Pass	Pass
GM2A.15441_6	15441_6	GM2A	Inverse variance weighted	285	0.278801	0.032882	2.27471456291409e-17	0.214352	0.343249	315.458	284	0.0964796	9.97224	0.279416	0.0532646	1.55598808665253e-7	0.175017	0.383814	0.210813	0.0836601	0.01229	0.0468397	0.374787	0.1378	NA	NA	NA	NA	Inverse variance weighted	364	0.344058	0.041175	6.48834579830296e-17	0.263355	0.424761	0.00130247	0.00147364	0.377528	Pass	Pass	Pass	Pass	Pass	Pass	Pass	Pass
HSPA1A.4124_24	4124_24	HSPA1A	Inverse variance weighted	285	0.262303	0.0309498	2.3482033894814e-17	0.201642	0.322965	296.558	284	0.292117	4.23448	0.272091	0.0483982	1.8883660707305e-8	0.177231	0.366952	0.311787	0.0785993	9.23668090456218e-5	0.157733	0.465842	0.204533	NA	NA	NA	NA	Inverse variance weighted	363	0.275028	0.0405991	1.2505793046127399e-11	0.195454	0.354603	-0.000948779	0.00138504	0.493891	Pass	Pass	Pass	Pass	Pass	Pass	Pass	Pass
GOLM1.17456_53	17456_53	GOLM1	Inverse variance weighted	285	0.261162	0.0308175	2.36181372716533e-17	0.200759	0.321564	293.382	284	0.338231	3.19778	0.285713	0.0499857	1.09125524031949e-8	0.187741	0.383685	0.239251	0.0784079	0.00249425	0.0855716	0.392931	0.160933	NA	NA	NA	NA	Inverse variance weighted	364	0.229487	0.0420957	4.99315431431813e-8	0.146979	0.311994	4.2079498486012e-4	0.00138424	0.761358	Pass	Pass	Pass	Pass	Pass	Pass	Pass	Pass
ARL5B.17404_5	17404_5	ARL5B	Inverse variance weighted	285	0.272986	0.0322201	2.40086331405499e-17	0.209835	0.336137	304.436	284	0.193372	6.7127	0.307598	0.0517681	2.81847701696021e-9	0.206132	0.409063	0.428722	0.0815654	2.90108517819778e-7	0.268854	0.58859	0.199067	NA	NA	NA	NA	Inverse variance weighted	364	0.325842	0.0398513	2.92372025595482e-16	0.247733	0.40395	-0.00298284	0.00143671	0.0387819	Pass	Pass	Fail	Pass	Pass	Pass	Fail	Fail
IL18R1.14079_14	14079_14	IL18R1	Inverse variance weighted	285	0.262357	0.0310594	2.9900961906795e-17	0.201481	0.323234	319.773	284	0.0707906	11.187	0.312115	0.0504986	6.38359080140104e-10	0.213137	0.411092	0.26724	0.079107	8.3196836085392e-4	0.11219	0.42229	0.0596	NA	NA	NA	NA	Inverse variance weighted	364	0.282079	0.0420063	1.8784103342174297e-11	0.199747	0.364412	-9.37488e-05	0.00139645	0.946523	Pass	Pass	Pass	Pass	Pass	Pass	Pass	Pass
LMAN2.7638_30	7638_30	LMAN2	Inverse variance weighted	285	0.265071	0.0314478	3.48882475854087e-17	0.203433	0.326709	298.644	284	0.263681	4.90339	0.326149	0.0496647	5.1332163098509495e-11	0.228806	0.423492	0.368439	0.0798208	5.94457086538578e-6	0.211991	0.524888	0.239933	NA	NA	NA	NA	Inverse variance weighted	363	0.334593	0.0404057	1.22308819941024e-16	0.255398	0.413788	-0.00197678	0.00140345	0.160076	Pass	Pass	Pass	Pass	Pass	Pass	Pass	Pass
LEAP2.5708_1	5708_1	LEAP2	Inverse variance weighted	285	0.27078	0.0321602	3.77354287988267e-17	0.207746	0.333814	312.711	284	0.116221	9.18141	0.239506	0.0538601	8.71481474869387e-6	0.133941	0.345072	0.332017	0.0816376	6.18025200382834e-5	0.172007	0.492026	0.00633333	0.26400792132638035	0.0315768	8.36083	2.3898980420233048e-15	Inverse variance weighted	363	0.260559	0.0448937	6.478259319100691e-9	0.172568	0.348551	-0.00117685	0.0014419	0.415084	Pass	Pass	Pass	Pass	Pass	Pass	Pass	Pass
AGRN.15483_377	15483_377	AGRN	Inverse variance weighted	285	0.302658	0.0361129	5.25298221810731e-17	0.231877	0.37344	379.969	284	1.1980930451696e-4	25.257	0.329316	0.0504656	6.77574100662231e-11	0.230403	0.428228	0.446182	0.0913928	1.7575063268851e-6	0.267052	0.625312	1.33333333333333e-4	0.2839504522972925	0.0339881	8.354405275114232	2.4714274510830304e-15	Inverse variance weighted	364	0.344431	0.0446642	1.24267738090289e-14	0.25689	0.431973	-0.00275469	0.00161238	0.0886467	Pass	Pass	Pass	Pass	Pass	Pass	Pass	Pass
FGG.4989_7	4989_7	FGG	Inverse variance weighted	285	0.281639	0.0336363	5.61393665285094e-17	0.215712	0.347566	344.887	284	0.00776896	17.6541	0.314467	0.0570469	3.53919949490785e-8	0.202655	0.426278	0.321748	0.0857161	2.1148688579353e-4	0.153744	0.489752	0.00193333	NA	NA	NA	NA	Inverse variance weighted	363	0.322043	0.0416936	1.12701697340525e-14	0.240323	0.403762	-0.000769815	0.00151284	0.61125	Pass	Pass	Pass	Pass	Pass	Pass	Pass	Pass
UNC5D.16307_22	16307_22	UNC5D	Inverse variance weighted	285	-0.271192	0.0324329	6.185185810661531e-17	-0.33476	-0.207624	321.257	284	0.0633329	11.5972	-0.344287	0.0527375	6.65171772156619e-11	-0.447652	-0.240921	-0.417083	0.0818709	6.40130669767346e-7	-0.57755	-0.256616	0.0250667	NA	NA	NA	NA	Inverse variance weighted	364	-0.235444	0.0406631	7.034406977417571e-9	-0.315143	-0.155744	0.00279867	0.00144336	0.0534949	Pass	Pass	Pass	Pass	Pass	Pass	Pass	Pass
SPA17.18242_8	18242_8	SPA17	Inverse variance weighted	285	0.262811	0.0314363	6.26711885414129e-17	0.201195	0.324426	308.18	284	0.15507	7.84621	0.259046	0.0533736	1.21333970870708e-6	0.154434	0.363658	0.237616	0.079986	0.00322596	0.0808432	0.394388	0.076	NA	NA	NA	NA	Inverse variance weighted	364	0.285917	0.0386186	1.32554404038611e-13	0.210224	0.361609	4.8416605740979e-4	0.00141299	0.732113	Pass	Pass	Pass	Pass	Pass	Pass	Pass	Pass
EFNA2.14124_6	14124_6	EFNA2	Inverse variance weighted	285	0.257933	0.0309792	8.36125252478274e-17	0.197214	0.318652	296.476	284	0.293268	4.20794	0.300763	0.0523267	9.0419960481748e-9	0.198202	0.403323	0.216526	0.078922	0.00646602	0.0618393	0.371214	0.274867	NA	NA	NA	NA	Inverse variance weighted	364	0.303167	0.0394487	1.52876366751357e-14	0.225848	0.380487	7.9507214157494e-4	0.0013935	0.568751	Pass	Pass	Pass	Pass	Pass	Pass	Pass	Pass
SRSF7.12987_12	12987_12	SRSF7	Inverse variance weighted	285	0.264722	0.0318114	8.678958925045871e-17	0.202371	0.327072	315.108	284	0.0988472	9.87204	0.281494	0.0480424	4.64900990897288e-9	0.18733	0.375657	0.313432	0.0808773	1.3234980149764e-4	0.154912	0.471951	0.0519333	NA	NA	NA	NA	Inverse variance weighted	364	0.309381	0.0379229	3.40147123694958e-16	0.235052	0.38371	-0.000934857	0.00142685	0.512877	Pass	Pass	Pass	Pass	Pass	Pass	Pass	Pass
TMEM132D.13416_8	13416_8	TMEM132D	Inverse variance weighted	285	-0.25943	0.0311808	8.78197838813547e-17	-0.320545	-0.198316	255.412	284	0.887644	11.1929	-0.298457	0.0529945	1.78295203558398e-8	-0.402326	-0.194588	-0.362896	0.0793995	7.276575189628e-6	-0.518519	-0.207273	0.620467	NA	NA	NA	NA	Inverse variance weighted	364	-0.278115	0.0397066	2.4830359152524e-12	-0.35594	-0.20029	0.00198169	0.00139858	0.157604	Pass	Pass	Pass	Pass	Pass	Pass	Pass	Pass
CFHR1.15468_14	15468_14	CFHR1	Inverse variance weighted	285	0.276306	0.0333018	1.06737054670744e-16	0.211035	0.341578	392.467	284	2.0533169305409e-5	27.6373	0.327837	0.0466657	2.1373899095717e-12	0.236372	0.419302	0.463327	0.0838818	7.52770737364076e-8	0.298919	0.627735	NA	NA	NA	NA	NA	Inverse variance weighted	364	0.379292	0.0392101	3.9143474737473002e-22	0.30244	0.456144	-0.00358624	0.00147862	0.0159175	Pass	Pass	Fail	Pass	Pass	Pass	Fail	Fail
AFM.4763_31	4763_31	AFM	Inverse variance weighted	285	0.291682	0.0351795	1.12070566162988e-16	0.22273	0.360634	366.87	284	6.5384556841676e-4	22.5884	0.307976	0.0507231	1.26553453148518e-9	0.208559	0.407394	0.38086	0.0895613	2.87494855747181e-5	0.20532	0.5564	6e-4	0.27519481917905725	0.0329507	8.351725914256027	2.5173464524915348e-15	Inverse variance weighted	363	0.316253	0.0435716	3.9216884159253997e-13	0.230853	0.401654	-0.00171075	0.00158009	0.279867	Pass	Pass	Pass	Pass	Pass	Pass	Pass	Pass
THBS4.3340_53	3340_53	THBS4	Inverse variance weighted	285	0.274096	0.0332693	1.74066553922439e-16	0.208889	0.339304	326.121	284	0.043219	12.9158	0.316694	0.0523542	1.4569451645281302e-9	0.214079	0.419308	0.361322	0.0843625	2.52902535093543e-5	0.195971	0.526672	0.0660667	NA	NA	NA	NA	Inverse variance weighted	363	0.298635	0.0416525	7.51718842401291e-13	0.216996	0.380274	-0.00167607	0.00148981	0.261533	Pass	Pass	Pass	Pass	Pass	Pass	Pass	Pass
C5.2381_52	2381_52	C5	Inverse variance weighted	285	0.268452	0.0326136	1.85209320022833e-16	0.204529	0.332375	310.368	284	0.13531	8.49565	0.327656	0.0532641	7.673734286369411e-10	0.223258	0.432054	0.433388	0.0821932	2.67172714852656e-7	0.272289	0.594486	0.163	NA	NA	NA	NA	Inverse variance weighted	363	0.348095	0.0398179	2.28665524715786e-18	0.270052	0.426138	-0.00316205	0.00144817	0.0298221	Pass	Pass	Fail	Pass	Pass	Pass	Fail	Fail
EHMT2.5843_60	5843_60	EHMT2	Inverse variance weighted	285	-0.283782	0.0344802	1.86741182432507e-16	-0.351363	-0.216201	336.929	284	0.0168462	15.7092	-0.317343	0.0554451	1.04321300901441e-8	-0.426015	-0.20867	-0.510638	0.086521597978290593	1.02565714481152e-8	-0.68022	-0.341056	6.66666666666667e-5	-0.260156	0.0344683	-7.54769	5.34701607085618e-13	Inverse variance weighted	363	-0.344475	0.0491649	2.44309658808456e-12	-0.440838	-0.248112	0.00434948	0.00152497	0.00466204	Pass	Pass	Fail	Pass	Pass	Pass	Fail	Fail
IGFBP2.8469_41	8469_41	IGFBP2	Inverse variance weighted	285	-0.292679	0.0358486	3.23311979828221e-16	-0.362942	-0.222415	384.19	284	6.70582850814275e-5	26.0783	-0.355447	0.0532492	2.4698174618450398e-11	-0.459815	-0.251078	-0.351958	0.0910357	1.371987460872e-4	-0.530388	-0.173528	NA	-0.291682	0.0339504	-8.59142	4.895972849559317e-16	Inverse variance weighted	363	-0.260183	0.0450163	7.48142765729467e-9	-0.348415	-0.171951	0.00113869	0.00160713	0.479204	Pass	Pass	Pass	Pass	Pass	Pass	Pass	Pass
DNER.9769_48	9769_48	DNER	Inverse variance weighted	285	-0.258097	0.0316143	3.24307849087152e-16	-0.320061	-0.196133	302.184	284	0.21914	6.01744	-0.273942	0.0504449	5.61938645563497e-8	-0.372814	-0.17507	-0.299072	0.0803381	2.378280869384e-4	-0.456534	-0.141609	0.0144	-0.233821	0.0313644	-7.45497	9.770088160551845e-13	Inverse variance weighted	363	-0.357392	0.054435	5.1864275970339496e-11	-0.464085	-0.2507	7.8807184394953e-4	0.00142016	0.579391	Pass	Pass	Pass	Pass	Pass	Pass	Pass	Pass
APCS.2474_54	2474_54	APCS	Inverse variance weighted	285	0.264011	0.0324107	3.76813466143753e-16	0.200486	0.327536	315.035	284	0.0993396	9.8514	0.289273	0.0539274	8.13493148287342e-8	0.183575	0.39497	0.39258	0.0818938	2.64802112455007e-6	0.232068	0.553092	0.121	NA	NA	NA	NA	Inverse variance weighted	364	0.358054	0.0407681	1.5960248026766695e-18	0.278148	0.437959	-0.00246686	0.00144391	0.0886472	Pass	Pass	Pass	Pass	Pass	Pass	Pass	Pass
DPT.4979_34	4979_34	DPT	Inverse variance weighted	285	0.266191	0.0327707	4.55405024232432e-16	0.20196	0.330421	317.705	284	0.0823317	10.6088	0.289804	0.0532316	5.20342795260721e-8	0.18547	0.394138	0.30826	0.083376	2.6173207354126e-4	0.144843	0.471677	0.0768	NA	NA	NA	NA	Inverse variance weighted	363	0.308132	0.0403104	2.10612508867623e-14	0.229123	0.38714	-0.000807115	0.00147053	0.583534	Pass	Pass	Pass	Pass	Pass	Pass	Pass	Pass
MUSK.11547_84	11547_84	MUSK	Inverse variance weighted	285	0.260796	0.0322172	5.729096233287501e-16	0.19765	0.323942	331.749	284	0.026884	14.3931	0.313608	0.053615	4.937482157845e-9	0.208523	0.418694	0.322842	0.0818371	1.0072500323839e-4	0.162441	0.483243	0.03	NA	NA	NA	NA	Inverse variance weighted	364	0.273635	0.0415665	4.6082166524934e-11	0.192165	0.355105	-0.00118879	0.00144122	0.41015	Pass	Pass	Pass	Pass	Pass	Pass	Pass	Pass
SDC3.16612_28	16612_28	SDC3	Inverse variance weighted	285	0.262966	0.032659	8.15248919069465e-16	0.198955	0.326978	318.605	284	0.0771375	10.8614	0.336764	0.0534126	2.88294771096685e-10	0.232075	0.441452	0.342358	0.0829029	4.78710383027349e-5	0.179868	0.504848	0.0870667	NA	NA	NA	NA	Inverse variance weighted	364	0.300561	0.0415801	4.88424350973536e-13	0.219064	0.382058	-0.00152366	0.00146243	0.298363	Pass	Pass	Pass	Pass	Pass	Pass	Pass	Pass
SLITRK1.15539_15	15539_15	SLITRK1	Inverse variance weighted	285	-0.25261	0.0314173	8.94872312472346e-16	-0.314188	-0.191032	310.336	284	0.135582	8.48634	-0.290335	0.052285	2.80921449569505e-8	-0.392814	-0.187856	-0.401475	0.0795564	8.06508999408462e-7	-0.557406	-0.245545	0.0564	NA	NA	NA	NA	Inverse variance weighted	364	-0.229782	0.038332	2.0410288577931903e-9	-0.304912	-0.154651	0.00285645	0.00140388	0.0428152	Pass	Pass	Fail	Pass	Pass	Pass	Fail	Fail
IGFBP4.2950_57	2950_57	IGFBP4	Inverse variance weighted	285	0.258981	0.0322614	9.94285953077697e-16	0.195748	0.322213	324.466	284	0.0493664	12.4715	0.336276	0.0533107	2.82947852266907e-10	0.231787	0.440765	0.433819	0.0812664	1.92792789282206e-7	0.274537	0.593101	0.0352667	0.22705306812956555	0.0313456	7.243534819862259	3.705496172768207e-12	Inverse variance weighted	363	0.346245	0.0392002	1.02157847503362e-18	0.269412	0.423077	-0.00335755	0.00143445	0.0199448	Pass	Pass	Fail	Pass	Pass	Pass	Fail	Fail
WFIKKN2.3235_50	3235_50	WFIKKN2	Inverse variance weighted	285	-0.268607	0.0334915	1.05609020210692e-15	-0.334251	-0.202964	335.444	284	0.0193181	15.3362	-0.282734	0.049992	1.55320650607433e-8	-0.380718	-0.184749	-0.421387	0.0848386	1.17833768576686e-6	-0.587671	-0.255104	0.00426667	-0.263067	0.0323559	-8.13041	1.1376100895113943e-14	Inverse variance weighted	363	-0.289351	0.0392127	1.59479189847289e-13	-0.366208	-0.212494	0.0029277	0.00149507	0.0511843	Pass	Pass	Pass	Pass	Pass	Pass	Pass	Pass
EFNA4.2614_28	2614_28	EFNA4	Inverse variance weighted	285	0.255367	0.0318542	1.0859643571438802e-15	0.192933	0.317801	315.135	284	0.0986579	9.87999	0.267411	0.0522041	3.01646420697133e-7	0.165091	0.369731	0.294454	0.081166	3.3902237287744e-4	0.135369	0.453539	0.121067	NA	NA	NA	NA	Inverse variance weighted	363	0.246725	0.0393658	3.668674640449e-10	0.169568	0.323882	-0.000748916	0.00143005	0.600897	Pass	Pass	Pass	Pass	Pass	Pass	Pass	Pass
ILF3.12759_47	12759_47	ILF3	Inverse variance weighted	285	0.240355	0.0300686	1.31114021392724e-15	0.18142	0.299289	289.006	284	0.406425	1.73205	0.270359	0.0488234	3.06851284245283e-8	0.174665	0.366053	0.300756	0.0764473	1.051044538423e-4	0.150919	0.450593	0.3608	NA	NA	NA	NA	Inverse variance weighted	364	0.290408	0.0367832	2.90054026476677e-15	0.218313	0.362503	-0.00115919	0.00134877	0.390824	Pass	Pass	Pass	Pass	Pass	Pass	Pass	Pass
GPD1.13697_51	13697_51	GPD1	Inverse variance weighted	285	0.236199	0.0296963	1.8084416922721e-15	0.177994	0.294404	284.147	284	0.486382	0.051722	0.19978	0.0557624	3.4006188537494e-4	0.0904856	0.309074	0.153495	0.0755315	0.0430673	0.00545327	0.301537	0.435533	NA	NA	NA	NA	Inverse variance weighted	364	0.211973	0.0382092	2.89463095120649e-8	0.137083	0.286863	0.00158644	0.00133224	0.234726	Pass	Pass	Pass	Pass	Pass	Pass	Pass	Pass
APLP1.7210_25	7210_25	APLP1	Inverse variance weighted	285	-0.278854	0.0352964	2.7807787921141906e-15	-0.348035	-0.209674	376.241	284	1.9735771166845e-4	24.5165	-0.314438	0.0513449	9.12371823887069e-10	-0.415074	-0.213802	-0.356259	0.089626	8.94197609365324e-5	-0.531926	-0.180592	NA	-0.271373	0.0347509	-7.80909	9.721053017834969e-14	Inverse variance weighted	363	-0.298861	0.0401775	1.01806955319057e-13	-0.377609	-0.220114	0.00148644	0.00158198	0.348222	Pass	Pass	Pass	Pass	Pass	Pass	Pass	Pass
FAM20A.6433_57	6433_57	FAM20A	Inverse variance weighted	285	0.248943	0.0315628	3.0894160440549e-15	0.18708	0.310806	300.463	284	0.240184	5.47927	0.261154	0.0545421	1.68351732236239e-6	0.154252	0.368057	0.138906	0.0800804	0.0839034	-0.0180514	0.295864	0.0814	NA	NA	NA	NA	Inverse variance weighted	363	0.2754	0.0416761	3.89258749514035e-11	0.193715	0.357085	0.00211494	0.00141513	0.136155	Pass	Pass	Pass	Pass	Pass	Pass	Pass	Pass
ADAMTSL2.6379_62	6379_62	ADAMTSL2	Inverse variance weighted	285	0.27069	0.0343413	3.2132859293016204e-15	0.203381	0.337999	334.83	284	0.0204292	15.1809	0.33903	0.0531827	1.83184821988697e-10	0.234792	0.443268	0.414466	0.0870918	3.1077844583497e-6	0.243766	0.585166	0.0128	NA	NA	NA	NA	Inverse variance weighted	363	0.306987	0.0434352	1.57514293106022e-12	0.221854	0.39212	-0.00275563	0.00153506	0.0737008	Pass	Pass	Pass	Pass	Pass	Pass	Pass	Pass
ADH4.8325_37	8325_37	ADH4	Inverse variance weighted	285	0.257996	0.03295	4.882021703537961e-15	0.193414	0.322578	338.995	284	0.0138679	16.223	0.263923	0.0559093	2.35201350963621e-6	0.154341	0.373505	0.244313	0.0839905	0.0039156	0.079692	0.408935	0.00546667	NA	NA	NA	NA	Inverse variance weighted	363	0.232527	0.0448544	2.17134864539547e-7	0.144612	0.320442	2.6272095791084e-4	0.00148299	0.859512	Pass	Pass	Pass	Pass	Pass	Pass	Pass	Pass
FBP1.7206_20	7206_20	FBP1	Inverse variance weighted	285	0.252988	0.0324393	6.2499826350890704e-15	0.189407	0.316569	329.751	284	0.0319459	13.8745	0.288704	0.0541509	9.74138239552136e-8	0.182569	0.39484	0.224866	0.0825484	0.00684997	0.0630706	0.38666	0.00906667	0.24488179035739024	0.031829	7.693670985988339	2.073128819626209e-13	Inverse variance weighted	363	0.222857	0.0442954	4.87516526415887e-7	0.136038	0.309676	5.3925936579562e-4	0.00145517	0.711226	Pass	Pass	Pass	Pass	Pass	Pass	Pass	Pass
ANTXR2.15559_5	15559_5	ANTXR2	Inverse variance weighted	285	-0.272004	0.0348847	6.327057421975751e-15	-0.340378	-0.20363	342.639	284	0.00973267	17.114	-0.300711	0.056411	9.78211859440723e-8	-0.411277	-0.190146	-0.487771	0.0877672	6.31872140814464e-8	-0.659795	-0.315748	1.33333333333333e-4	-0.248298	0.0348907	-7.11647	8.189435373133969e-12	Inverse variance weighted	364	-0.329213	0.0573712	9.5636156407813e-9	-0.44166	-0.216765	0.00413701	0.00154723	0.0079354	Pass	Pass	Fail	Pass	Pass	Pass	Fail	Fail
RNASE6.5646_20	5646_20	RNASE6	Inverse variance weighted	285	0.249257	0.0319704	6.365665303927141e-15	0.186595	0.311919	302.63	284	0.21387	6.15607	0.261872	0.0504873	2.13829534980634e-7	0.162917	0.360827	0.308273	0.0811583	1.7825066059333e-4	0.149203	0.467344	0.3436	NA	NA	NA	NA	Inverse variance weighted	363	0.337575	0.038439	1.6044780415433394e-18	0.262235	0.412916	-0.00113301	0.00143194	0.429464	Pass	Pass	Pass	Pass	Pass	Pass	Pass	Pass
SAA2.18832_65	18832_65	SAA2	Inverse variance weighted	285	0.256344	0.0330249	8.349586016854681e-15	0.191616	0.321073	341.84	284	0.0105314	16.9202	0.300502	0.0522743	9.00116230243483e-9	0.198044	0.402959	0.284552	0.0838533	7.8875503835351e-4	0.120199	0.448904	0.023	0.2408656788397903	0.0311802	7.7249484805568365	1.6896843823576829e-13	Inverse variance weighted	364	0.281868	0.0399227	1.6609154604696098e-12	0.203619	0.360116	-0.000543046	0.00148345	0.714587	Pass	Pass	Pass	Pass	Pass	Pass	Pass	Pass
ACY1.3343_1	3343_1	ACY1	Inverse variance weighted	285	0.263975	0.0340136	8.433847460480151e-15	0.197309	0.330642	335.33	284	0.0195205	15.3073	0.282639	0.0568129	6.52772953375467e-7	0.171286	0.393993	0.27817	0.0863681	0.00142766	0.108889	0.447452	0.00693333	NA	NA	NA	NA	Inverse variance weighted	363	0.225548	0.049456	5.1013880516888e-6	0.128614	0.322482	-0.000272755	0.00152497	0.858176	Pass	Pass	Pass	Pass	Pass	Pass	Pass	Pass
CTSO.9264_11	9264_11	CTSO	Inverse variance weighted	285	0.24355	0.031429	9.245709132193031e-15	0.181949	0.305151	302.874	284	0.211029	6.23155	0.208899	0.0524677	6.84896203368367e-5	0.106062	0.311735	0.166178	0.0797664	0.0381205	0.00983591	0.32252	0.127933	NA	NA	NA	NA	Inverse variance weighted	363	0.234112	0.0411396	1.26544934013906e-8	0.153478	0.314746	0.00148447	0.00140666	0.29218	Pass	Pass	Pass	Pass	Pass	Pass	Pass	Pass
IL2.3070_1	3070_1	IL2	Inverse variance weighted	285	0.246315	0.0317871	9.27062379599925e-15	0.184012	0.308617	315.453	284	0.0965142	9.97076	0.230807	0.0504498	4.76233844789234e-6	0.131926	0.329689	0.421423	0.080072	2.80400958379998e-7	0.264481	0.578364	0.0712667	NA	NA	NA	NA	Inverse variance weighted	363	0.334606	0.0384173	3.04466222394123e-18	0.259308	0.409904	-0.00336227	0.00141326	0.018019	Pass	Pass	Fail	Pass	Pass	Pass	Fail	Fail
SRSF6.11573_3	11573_3	SRSF6	Inverse variance weighted	285	0.244158	0.0315317	9.69069277428771e-15	0.182356	0.30596	312.39	284	0.118718	9.08786	0.283827	0.0501648	1.53237361218834e-8	0.185504	0.38215	0.323622	0.0800438	6.80705670818173e-5	0.166736	0.480507	0.1236	NA	NA	NA	NA	Inverse variance weighted	364	0.293609	0.0380456	1.1882154106658e-14	0.21904	0.368178	-0.00152652	0.0014134	0.281047	Pass	Pass	Pass	Pass	Pass	Pass	Pass	Pass
FURIN.6276_16	6276_16	FURIN	Inverse variance weighted	285	0.238231	0.0308385	1.11748529192512e-14	0.177788	0.298675	298.539	284	0.265074	4.86995	0.297395	0.0502811	3.32598392460948e-9	0.198844	0.395946	0.349468	0.0781258	1.11740884874637e-5	0.196341	0.502594	0.1594	NA	NA	NA	NA	Inverse variance weighted	363	0.239231	0.03942	1.28880544031237e-9	0.161968	0.316494	-0.00213213	0.0013765	0.122511	Pass	Pass	Pass	Pass	Pass	Pass	Pass	Pass
NUCB1.10451_11	10451_11	NUCB1	Inverse variance weighted	285	0.24721	0.0320239	1.16748718198643e-14	0.184443	0.309977	312.628	284	0.116868	9.15707	0.330622	0.0496091	2.6548750410842597e-11	0.233388	0.427856	0.420952	0.080771	3.61338568599911e-7	0.262641	0.579264	0.0623333	NA	NA	NA	NA	Inverse variance weighted	364	0.267557	0.0392759	9.609097245518607e-12	0.190576	0.344538	-0.0033374	0.00142643	0.0199948	Pass	Pass	Fail	Pass	Pass	Pass	Fail	Fail
DNAJB12.8006_12	8006_12	DNAJB12	Inverse variance weighted	285	0.243683	0.0316025	1.24961313472726e-14	0.181742	0.305623	307.201	284	0.16454	7.55237	0.254959	0.0531672	1.62331285517455e-6	0.150752	0.359167	0.258341	0.0805902	0.00150212	0.100384	0.416298	0.137133	NA	NA	NA	NA	Inverse variance weighted	363	0.273399	0.037341	2.44900277557144e-13	0.20021	0.346587	-0.0002814	0.00142276	0.843355	Pass	Pass	Pass	Pass	Pass	Pass	Pass	Pass
PSAT1.18342_2	18342_2	PSAT1	Inverse variance weighted	285	0.253504	0.0329131	1.3372081444923e-14	0.188994	0.318013	327.717	284	0.0379094	13.339862876034699	0.242857	0.053129	4.85227853112622e-6	0.138724	0.34699	0.246477	0.0836623	0.00348578	0.0824988	0.410455	0.0136	NA	NA	NA	NA	Inverse variance weighted	364	0.217228	0.0451148	1.4720075625681e-6	0.128803	0.305653	1.349640808441e-4	0.00147688	0.927252	Pass	Pass	Pass	Pass	Pass	Pass	Pass	Pass
CLSTN3.6291_55	6291_55	CLSTN3	Inverse variance weighted	285	0.236312	0.0307336	1.48228817959e-14	0.176074	0.29655	302.205	284	0.218882	6.02418	0.198482	0.0493632	5.7990763435316e-5	0.10173	0.295234	0.242813	0.0782738	0.0021157	0.0893962	0.396229	0.124267	NA	NA	NA	NA	Inverse variance weighted	363	0.239056	0.0386273	6.0627697856724e-10	0.163347	0.314765	-0.000124707	0.00138059	0.92809	Pass	Pass	Pass	Pass	Pass	Pass	Pass	Pass
NXPH3.6054_6	6054_6	NXPH3	Inverse variance weighted	285	0.247152	0.0321541	1.5123183385325102e-14	0.18413	0.310174	321.048	284	0.0643405	11.5398	0.294902	0.0542696	5.51020924746945e-8	0.188533	0.40127	0.298659	0.0817588	3.0885811862385e-4	0.138412	0.458906	0.0638667	NA	NA	NA	NA	Inverse variance weighted	363	0.237209	0.0421379	1.80886450248686e-8	0.154619	0.319799	-0.000988761	0.00144277	0.493703	Pass	Pass	Pass	Pass	Pass	Pass	Pass	Pass
C2.3186_2	3186_2	C2	Inverse variance weighted	285	0.238506	0.0310478	1.56739277598918e-14	0.177653	0.29936	297.427	284	0.280074	4.51446	0.278976	0.0508199	4.03058874019074e-8	0.179369	0.378583	0.365925	0.0786789	5.07928131010682e-6	0.211714	0.520136	0.274533	NA	NA	NA	NA	Inverse variance weighted	363	0.264883	0.0396635	2.4181866195543e-11	0.187142	0.342623	-0.00244101	0.0013859	0.0792652	Pass	Pass	Pass	Pass	Pass	Pass	Pass	Pass
GABARAP.17735_130	17735_130	GABARAP	Inverse variance weighted	285	0.233948	0.0305398	1.85293238596807e-14	0.17409	0.293806	291.398	284	0.368555	2.53885	0.241807	0.0496145	1.09515364028614e-6	0.144563	0.339052	0.303984	0.077654	1.1352136165522e-4	0.151783	0.456186	0.327733	NA	NA	NA	NA	Inverse variance weighted	364	0.265475	0.0377164	1.94023067274977e-12	0.191551	0.339399	-0.00134492	0.00137103	0.327451	Pass	Pass	Pass	Pass	Pass	Pass	Pass	Pass
CFD.2946_52	2946_52	CFD	Inverse variance weighted	285	0.26429	0.0346139	2.25157058803665e-14	0.196447	0.332134	344.507	284	0.00807365	17.5633	0.311681	0.0513132	1.2469033454963e-9	0.211107	0.412255	0.268991	0.0880301	0.00245984	0.096452	0.44153	0.0199333	NA	NA	NA	NA	Inverse variance weighted	363	0.313508	0.0412355	2.89640823808782e-14	0.232687	0.39433	-9.01784e-05	0.00155228	0.953715	Pass	Pass	Pass	Pass	Pass	Pass	Pass	Pass
STAP1.12510_3	12510_3	STAP1	Inverse variance weighted	285	0.235715	0.0308949	2.3553684974513902e-14	0.175161	0.296269	301.176	284	0.231328	5.7029	0.290655	0.0494129	4.0494233332253e-9	0.193805	0.387504	0.349019	0.0782554	1.18338613536567e-5	0.195638	0.5024	0.2716	NA	NA	NA	NA	Inverse variance weighted	364	0.269273	0.0380198	1.4164003661688099e-12	0.194754	0.343792	-0.00216881	0.00137691	0.116343	Pass	Pass	Pass	Pass	Pass	Pass	Pass	Pass
MCTS1.12488_9	12488_9	MCTS1	Inverse variance weighted	285	0.233841	0.0306771	2.4854778524950702e-14	0.173713	0.293968	284.859	284	0.474494	0.30155	0.272465	0.0535433	3.60564306365771e-7	0.16752	0.37741	0.299442	0.0779946	1.5228863914865e-4	0.146573	0.452312	0.3928	NA	NA	NA	NA	Inverse variance weighted	364	0.301962	0.0385592	4.834947292339121e-15	0.226386	0.377538	-0.0012574	0.00137438	0.361028	Pass	Pass	Pass	Pass	Pass	Pass	Pass	Pass
LGALS9.9197_4	9197_4	LGALS9	Inverse variance weighted	285	0.238606	0.0313852	2.90418902738686e-14	0.177091	0.300121	306.704	284	0.169495	7.40252	0.26867	0.0510294	1.40181162218007e-7	0.168653	0.368688	0.260889	0.0800339	0.00125142	0.104022	0.417755	0.234533	NA	NA	NA	NA	Inverse variance weighted	363	0.273417	0.0400806	8.99861268320442e-12	0.194859	0.351975	-0.000427597	0.00141242	0.76231	Pass	Pass	Pass	Pass	Pass	Pass	Pass	Pass
YBX1.9751_72	9751_72	YBX1	Inverse variance weighted	285	0.229976	0.0302592	2.95650862979389e-14	0.170668	0.289284	254.145	284	0.89818	11.7471	0.254694	0.0479787	1.10541322083619e-7	0.160656	0.348732	0.268718	0.0768789	5.4941146966249e-4	0.118035	0.419401	0.862867	NA	NA	NA	NA	Inverse variance weighted	363	0.218328	0.0385999	1.54781316925993e-8	0.142672	0.293984	-0.000742708	0.00135486	0.584	Pass	Pass	Pass	Pass	Pass	Pass	Pass	Pass
CES1.15487_164	15487_164	CES1	Inverse variance weighted	285	0.237173	0.0312316	3.101891077524e-14	0.175959	0.298387	301.879	284	0.222781	5.92259	0.277975	0.0514389	6.51756280321042e-8	0.177155	0.378795	0.282054	0.0793357	4.4250658391222e-4	0.126556	0.437552	0.151533	NA	NA	NA	NA	Inverse variance weighted	364	0.269597	0.0412459	6.30430357416886e-11	0.188755	0.350439	-0.000861125	0.001399	0.538701	Pass	Pass	Pass	Pass	Pass	Pass	Pass	Pass
OXT.8356_88	8356_88	OXT	Inverse variance weighted	285	0.244823	0.0325064	5.01505686815562e-14	0.18111	0.308535	329.753	284	0.0319402	13.875	0.288697	0.0497668	6.59189190042152e-9	0.191154	0.38624	0.41346	0.082084	8.4364057367757e-7	0.252575	0.574345	NA	0.2352948983181949	0.0315977	7.446589227893577	1.0307768585932278e-12	Inverse variance weighted	363	0.250822	0.0422727	2.9669184289875803e-9	0.167967	0.333676	-0.00323474	0.00144765	0.026232	Pass	Pass	Fail	Pass	Pass	Pass	Fail	Fail
DNASE1L2.6324_11	6324_11	DNASE1L2	Inverse variance weighted	285	0.231002	0.030747	5.779560983078142e-14	0.170737	0.291266	300.241	284	0.242985	5.40934	0.25325	0.0480617	1.36976119765753e-7	0.159049	0.34745	0.309833	0.0780115	9.06069780499683e-5	0.156931	0.462736	0.0812	NA	NA	NA	NA	Inverse variance weighted	363	0.232897	0.0398046	4.8856571124538615e-9	0.15488	0.310914	-0.00151179	0.00137505	0.272509	Pass	Pass	Pass	Pass	Pass	Pass	Pass	Pass
HERC5.12934_1	12934_1	HERC5	Inverse variance weighted	285	0.233207	0.031105	6.50872372023766e-14	0.172242	0.294173	300.785	284	0.236155	5.58051	0.237564	0.049845	1.87874525950498e-6	0.139868	0.33526	0.32239	0.0788897	5.70693278732469e-5	0.167766	0.477013	0.236	NA	NA	NA	NA	Inverse variance weighted	364	0.276813	0.0395982	2.7381871066030197e-12	0.199201	0.354426	-0.00171287	0.00139267	0.21975	Pass	Pass	Pass	Pass	Pass	Pass	Pass	Pass
RNASE4.5644_60	5644_60	RNASE4	Inverse variance weighted	285	0.258589	0.0345618	7.32379880489108e-14	0.190848	0.32633	351.116	284	0.0040478	19.115	0.220206	0.0582275	1.5568917512979e-4	0.10608	0.334332	0.288428	0.0878191	0.00115076	0.116302	0.460553	0.00246667	0.2567989396856143	0.0328943	7.806794883188339	9.869560277430544e-14	Inverse variance weighted	363	0.321957	0.0406754	2.46698630550962e-15	0.242233	0.40168	-0.000572654	0.00154894	0.711877	Pass	Pass	Pass	Pass	Pass	Pass	Pass	Pass
PPIC.18819_21	18819_21	PPIC	Inverse variance weighted	285	0.246577	0.0330144	8.09442310991511e-14	0.181869	0.311286	354.644	284	0.00274917	19.9197	0.283513	0.0534533	1.1333078147345e-7	0.178745	0.388282	0.314365	0.0840048	2.2085919780676e-4	0.149716	0.479014	0.00386667	0.2519835602063655	0.0303395	8.30547	3.493220087983321e-15	Inverse variance weighted	364	0.313269	0.0390782	1.0883222852133302e-15	0.236676	0.389863	-0.00129877	0.00147987	0.38089	Pass	Pass	Pass	Pass	Pass	Pass	Pass	Pass
FCER2.3291_30	3291_30	FCER2	Inverse variance weighted	285	0.25984	0.0348183	8.47318887006233e-14	0.191596	0.328084	340.753	284	0.0117116	16.6551	0.276094	0.0583206	2.2006535539446e-6	0.161785	0.390402	0.182138	0.0888147	0.0412107	0.00806119	0.356215	0.00866667	NA	NA	NA	NA	Inverse variance weighted	363	0.217345	0.0424876	3.12940261347887e-7	0.134069	0.300621	0.00148393	0.00156033	0.342397	Pass	Pass	Pass	Pass	Pass	Pass	Pass	Pass
SPINK14.8587_21	8587_21	SPINK14	Inverse variance weighted	285	0.239081	0.0322251	1.17927800345403e-13	0.17592	0.302242	319.45	284	0.0725039	11.0971	0.287942	0.0560742	2.82122794241844e-7	0.178036	0.397847	0.293318	0.0817904	3.9512113983463e-4	0.133009	0.453627	0.127867	NA	NA	NA	NA	Inverse variance weighted	363	0.279132	0.0385992	4.77586516902472e-13	0.203477	0.354786	-0.00104078	0.00144234	0.471143	Pass	Pass	Pass	Pass	Pass	Pass	Pass	Pass
ATF6B.11387_3	11387_3	ATF6B	Inverse variance weighted	285	0.245131	0.0331082	1.32190338385613e-13	0.180239	0.310024	328.747	284	0.0347829	13.6113	0.311275	0.0535697	6.22267859006293e-9	0.206279	0.416272	0.288118	0.0845299	7.4820193046308e-4	0.122439	0.453796	0.0106	0.23927129089962776	0.0321645	7.438980230865802	1.0745118603402117e-12	Inverse variance weighted	364	0.284635	0.044004	9.9050948059232e-11	0.198387	0.370883	-0.000823682	0.00148998	0.580827	Pass	Pass	Pass	Pass	Pass	Pass	Pass	Pass
ARHGAP30.12807_89	12807_89	ARHGAP30	Inverse variance weighted	285	0.223339	0.0303167	1.74669330874459e-13	0.163919	0.28276	277.334	284	0.600214	2.40374	0.280931	0.0511536	3.9760981166554e-8	0.18067	0.381192	0.369017	0.0770293	2.6869486325189e-6	0.218039	0.519994	0.302133	NA	NA	NA	NA	Inverse variance weighted	364	0.273996	0.0387601	1.56012721257386e-12	0.198027	0.349966	-0.00279649	0.00135935	0.0405806	Pass	Pass	Fail	Pass	Pass	Pass	Fail	Fail
CASQ1.11263_57	11263_57	CASQ1	Inverse variance weighted	285	0.235184	0.0321103	2.4020446834713197e-13	0.172248	0.29812	309.86	284	0.139728	8.34567	0.273598	0.0534976	3.15067854808557e-7	0.168742	0.378453	0.365157	0.0811619	9.97275746303092e-6	0.20608	0.524235	0.1374	NA	NA	NA	NA	Inverse variance weighted	364	0.267869	0.0387686	4.8655609558876194e-12	0.191883	0.343856	-0.00249819	0.00143366	0.082503	Pass	Pass	Pass	Pass	Pass	Pass	Pass	Pass
ANGPT2.2602_2	2602_2	ANGPT2	Inverse variance weighted	285	0.238476	0.0325696	2.44201313671544e-13	0.17464	0.302313	300.371	284	0.241347	5.45018	0.286863	0.0571346	5.14502885938077e-7	0.174879	0.398847	0.270448	0.0826455	0.0011987	0.108462	0.432433	0.2912	NA	NA	NA	NA	Inverse variance weighted	364	0.27303	0.043133357373119303	2.4531815600110303e-10	0.188489	0.357571	-0.000613856	0.00145801	0.674058	Pass	Pass	Pass	Pass	Pass	Pass	Pass	Pass
SIGLEC7.2742_68	2742_68	SIGLEC7	Inverse variance weighted	285	0.251775	0.0343865	2.44473584796879e-13	0.184377	0.319172	328.64	284	0.0350956	13.5833	0.315557	0.0534644	3.58703467523953e-9	0.210767	0.420348	0.300412	0.0875129	6.8668919504594e-4	0.128887	0.471938	0.0681333	NA	NA	NA	NA	Inverse variance weighted	363	0.292605	0.0446718	5.749451341055619e-11	0.205048	0.380162	-0.000931598	0.00154106	0.545985	Pass	Pass	Pass	Pass	Pass	Pass	Pass	Pass
TPST1.7928_183	7928_183	TPST1	Inverse variance weighted	285	0.235443	0.0322986	3.10964859965487e-13	0.172137	0.298748	307.812	284	0.158585	7.73594	0.224093	0.0525371	1.99523126756193e-5	0.12112	0.327065	0.163408	0.0820971	0.0475065	0.00249737	0.324318	0.131267	NA	NA	NA	NA	Inverse variance weighted	363	0.236831	0.0450727	1.48490216271612e-7	0.148488	0.325173	0.00138342	0.00144948	0.340681	Pass	Pass	Pass	Pass	Pass	Pass	Pass	Pass
SMEK1.10866_60	10866_60	SMEK1	Inverse variance weighted	285	0.2289	0.0314523	3.39600838798574e-13	0.167253	0.290546	304.782	284	0.189589	6.81874	0.220452	0.0463243	1.94669099372881e-6	0.129656	0.311247	0.275287	0.0799924	6.6600822912289e-4	0.118502	0.432072	0.0361333	0.21892996115275376	0.0312232	7.011777941926644	1.5628187777153187e-11	Inverse variance weighted	364	0.217572	0.0396291	4.01468396382579e-8	0.139899	0.295245	-0.000889211	0.00140962	0.52867	Pass	Pass	Pass	Pass	Pass	Pass	Pass	Pass
FAH.11424_4	11424_4	FAH	Inverse variance weighted	285	0.228707	0.0314517	3.55020135660374e-13	0.167062	0.290353	233.861	284	0.986576	21.4394	0.221753	0.0541139	4.16924899565772e-5	0.11569	0.327816	0.218685	0.0801964	0.00679309	0.0615002	0.37587	0.9738	NA	NA	NA	NA	Inverse variance weighted	364	0.197166	0.0416521	2.20516446270376e-6	0.115528	0.278804	1.9226484253057e-4	0.00141522	0.892033	Pass	Pass	Pass	Pass	Pass	Pass	Pass	Pass
PCBD1.11313_100	11313_100	PCBD1	Inverse variance weighted	285	0.22962	0.0315854	3.59960785631536e-13	0.167713	0.291527	310.223	284	0.136561	8.45287	0.25935	0.0515884	4.97468225926683e-7	0.158236	0.360463	0.266464	0.0803537	0.00103184	0.108971	0.423957	0.117533	NA	NA	NA	NA	Inverse variance weighted	364	0.202773	0.0421653	1.51681437943063e-6	0.120129	0.285417	-0.00070673	0.0014169	0.618317	Pass	Pass	Pass	Pass	Pass	Pass	Pass	Pass
GABARAPL1.12661_44	12661_44	GABARAPL1	Inverse variance weighted	285	0.219811	0.0303173	4.15665614998765e-13	0.16039	0.279233	290.007	284	0.390429	2.07117	0.254266	0.0484906	1.57462518274286e-7	0.159224	0.349307	0.290348	0.0769857	1.9762127321813e-4	0.139456	0.44124	0.334333	NA	NA	NA	NA	Inverse variance weighted	364	0.241643	0.0377313	1.51046109051308e-10	0.16769	0.315597	-0.00135343	0.00135781	0.319724	Pass	Pass	Pass	Pass	Pass	Pass	Pass	Pass
CANT1.6480_1	6480_1	CANT1	Inverse variance weighted	285	0.222606	0.0307713	4.68270523509516e-13	0.162294	0.282918	291.363	284	0.369102	2.52709	0.208653	0.0499327	2.9320472197344e-5	0.110785	0.306521	0.224611	0.0781971	0.0043822	0.0713452	0.377878	0.3038	NA	NA	NA	NA	Inverse variance weighted	363	0.259203	0.0394725	5.1450656671080294e-11	0.181837	0.336569	-3.85119e-05	0.00138	0.977756	Pass	Pass	Pass	Pass	Pass	Pass	Pass	Pass
SSR1.8106_15	8106_15	SSR1	Inverse variance weighted	285	0.225731	0.031227	4.87536749184055e-13	0.164526	0.286936	302.509	284	0.215294	6.11846	0.281857	0.0540815	1.8711365554446e-7	0.175857	0.387857	0.321187	0.0792872	6.59403919111946e-5	0.165784	0.47659	0.169467	NA	NA	NA	NA	Inverse variance weighted	363	0.282086	0.0411147	6.84028749880025e-12	0.201501	0.362671	-0.00182958	0.00139717	0.191431	Pass	Pass	Pass	Pass	Pass	Pass	Pass	Pass
TNFRSF1B.8368_102	8368_102	TNFRSF1B	Inverse variance weighted	285	0.256475	0.0355143	5.13271528888192e-13	0.186867	0.326083	369.58	284	4.6632691409657e-4	23.1561	0.295227	0.0544803	5.99471546164456e-8	0.188445	0.402008	0.205885	0.0902084	0.023212	0.0290768	0.382694	0.00146667	NA	NA	NA	NA	Inverse variance weighted	363	0.326662	0.0435393	6.251911484981152e-14	0.241325	0.411999	9.7158155429697e-4	0.00159223	0.542217	Pass	Pass	Pass	Pass	Pass	Pass	Pass	Pass
NCAM2.6507_16	6507_16	NCAM2	Inverse variance weighted	285	-0.222414	0.0308064	5.20813621961175e-13	-0.282795	-0.162034	271.963	284	0.685921	4.42616	-0.267058	0.0517994	2.52804855863805e-7	-0.368585	-0.165531	-0.257189	0.0782327	0.00113847	-0.410525	-0.103853	0.4594	NA	NA	NA	NA	Inverse variance weighted	363	-0.225407	0.0414275	5.29843923082506e-8	-0.306604	-0.144209	6.6609631662741e-4	0.00137746	0.629065	Pass	Pass	Pass	Pass	Pass	Pass	Pass	Pass
TNNT2.5315_22	5315_22	TNNT2	Inverse variance weighted	285	0.218619	0.0303064	5.44784017773805e-13	0.159219	0.27802	296.912	284	0.287173	4.34888	0.242042	0.0492191	8.75977857617574e-7	0.145572	0.338511	0.253656	0.0770141	0.00111478	0.102708	0.404603	0.2626	NA	NA	NA	NA	Inverse variance weighted	363	0.212407	0.0380758	2.42539891343965e-8	0.137779	0.287036	-0.000672324	0.00135827	0.620995	Pass	Pass	Pass	Pass	Pass	Pass	Pass	Pass
PUF60.10575_31	10575_31	PUF60	Inverse variance weighted	285	0.23955	0.0332488	5.81442081776855e-13	0.174382	0.304718	351.523	284	0.00387347	19.2087	0.225678	0.0498479	5.97320478099211e-6	0.127976	0.32338	0.199914	0.0843994	0.0185241	0.0344911	0.365337	0.00546667	NA	NA	NA	NA	Inverse variance weighted	364	0.235273	0.0391143	1.7987191976844401e-9	0.158609	0.311937	7.6074909548544e-4	0.00148856	0.609704	Pass	Pass	Pass	Pass	Pass	Pass	Pass	Pass
WISP2.6392_7	6392_7	WISP2	Inverse variance weighted	285	0.253485	0.0352129	6.08146655402255e-13	0.184468	0.322503	347.308	284	0.00605836	18.2283	0.324729	0.0533154	1.12405081240145e-9	0.220231	0.429227	0.448632	0.0886314	7.49201471124806e-7	0.274914	0.622349	0.00746667	0.2578357298750688	0.0309908	8.319757685500287	3.2009782815507236e-15	Inverse variance weighted	363	0.306435	0.0413763	1.30118921323162e-13	0.225337	0.387533	-0.00374633	0.00156386	0.0172442	Pass	Pass	Fail	Pass	Pass	Pass	Fail	Fail
DEFB135.6411_58	6411_58	DEFB135	Inverse variance weighted	285	0.222	0.0308479	6.1727597612064e-13	0.161539	0.282462	292.963	284	0.344548	3.05929	0.331062	0.0513815	1.16972333643551e-10	0.230354	0.43177	0.289558	0.0783865	2.6493708075757e-4	0.135921	0.443196	0.408467	NA	NA	NA	NA	Inverse variance weighted	363	0.245014	0.0381289	1.31050329363897e-10	0.170282	0.319747	-0.0012963	0.00138266	0.34928	Pass	Pass	Pass	Pass	Pass	Pass	Pass	Pass
TNFRSF1B.3152_57	3152_57	TNFRSF1B	Inverse variance weighted	285	0.252496	0.035101	6.31858233648393e-13	0.183698	0.321294	368.693	284	5.2127338757041e-4	22.9712	0.255935	0.0542008	2.33559845479884e-6	0.149701	0.362168	0.236045	0.0895058	0.00882125	0.0606138	0.411476	7.33333333333333e-4	NA	NA	NA	NA	Inverse variance weighted	363	0.310163	0.0421608	1.8856714408253599e-13	0.227528	0.392798	3.1519987271336e-4	0.00157703	0.841727	Pass	Pass	Pass	Pass	Pass	Pass	Pass	Pass
RBP7.14208_3	14208_3	RBP7	Inverse variance weighted	285	0.225856	0.0314033	6.379733702129359e-13	0.164305	0.287406	306.561	284	0.170938	7.35935	0.188234	0.0490973	1.2613084377031e-4	0.0920031	0.284465	0.230872	0.0800085	0.00420746	0.0740552	0.387688	0.1396	NA	NA	NA	NA	Inverse variance weighted	364	0.264117	0.0396916	2.8475857419520003e-11	0.186322	0.341913	-9.62145e-05	0.00141111	0.945688	Pass	Pass	Pass	Pass	Pass	Pass	Pass	Pass
TREM1.9266_1	9266_1	TREM1	Inverse variance weighted	285	0.23363	0.0325343	6.91862703464698e-13	0.169863	0.297397	318.352	284	0.0785724	10.7905	0.246282	0.0539821	5.06011731996861e-6	0.140477	0.352087	0.294733	0.0827183	4.2995680792142e-4	0.132605	0.456861	0.0584	NA	NA	NA	NA	Inverse variance weighted	363	0.259964	0.0387617	1.990449352518739e-11	0.183991	0.335936	-0.00117176	0.00145824	0.422336	Pass	Pass	Pass	Pass	Pass	Pass	Pass	Pass
SPON2.8099_42	8099_42	SPON2	Inverse variance weighted	285	0.215434	0.030016	7.11005725956778e-13	0.156603	0.274265	280.915	284	0.540595	1.09838	0.211758	0.0483491	1.18797402800039e-5	0.116994	0.306523	0.115429	0.0764269	0.132077	-0.0343676	0.265226	0.545067	NA	NA	NA	NA	Inverse variance weighted	363	0.172486	0.0420436	4.08620551600357e-5	0.0900806	0.254892	0.00191058	0.0013428	0.155887	Pass	Pass	Pass	Pass	Pass	Pass	Pass	Pass
CRELD1.7628_40	7628_40	CRELD1	Inverse variance weighted	285	0.204242	0.0286011	9.26110437331204e-13	0.148184	0.2603	319.976	284	0.0697301	11.2433	0.260439	0.0440245	3.3030348840025303e-9	0.174151	0.346727	0.297713	0.072238	4.95358144477782e-5	0.156127	0.439299	0.0373333	0.1937957893138895	0.0276816	7.000892136800291	1.6708183879881887e-11	Inverse variance weighted	363	0.273073	0.03621	4.6498518670476997e-14	0.202102	0.344045	-0.00179639	0.00127528	0.160044	Pass	Pass	Pass	Pass	Pass	Pass	Pass	Pass
BCHE.15514_26	15514_26	BCHE	Inverse variance weighted	285	0.23092	0.032345	9.38187445381997e-13	0.167524	0.294316	338.184	284	0.0149772	16.022	0.270542	0.0501695	6.94634583895524e-8	0.172209	0.368874	0.329208	0.0819834	7.60358135604193e-5	0.16852	0.489895	9.33333333333333e-4	0.22841412471356123	0.0305177	7.484637435314015	8.079632873102712e-13	Inverse variance weighted	364	0.252343	0.0401335	3.22414950951853e-10	0.173682	0.331005	-0.00188344	0.00144391	0.193154	Pass	Pass	Pass	Pass	Pass	Pass	Pass	Pass
CCL16.4913_78	4913_78	CCL16	Inverse variance weighted	285	0.229551	0.0321637	9.54165234073711e-13	0.16651	0.292592	300.093	284	0.24486090532330201	5.36271	0.243326	0.0553786	1.11348311051385e-5	0.134784	0.351868	0.263329	0.0817233	0.0014207	0.103151	0.423507	NA	0.20953469428534943	0.0311294	6.731091980327504	8.641042088936222e-11	Inverse variance weighted	363	0.262844	0.0403483	7.2985172976042e-11	0.183762	0.341927	-0.000649413	0.00144403	0.653254	Pass	Pass	Pass	Pass	Pass	Pass	Pass	Pass
ITGB2.12750_9	12750_9	ITGB2	Inverse variance weighted	285	0.212206	0.0297381	9.62015923973467e-13	0.15392	0.270493	270.393	284	0.709607	5.03237	0.234567	0.049999	2.71280920970473e-6	0.136569	0.332565	0.265489	0.0753965	5.0050117868839e-4	0.117711	0.413266	0.683067	NA	NA	NA	NA	Inverse variance weighted	364	0.244713	0.036835	3.0633988007000594e-11	0.172516	0.316909	-0.00102367	0.0013311	0.442511	Pass	Pass	Pass	Pass	Pass	Pass	Pass	Pass
GALNT1.7090_17	7090_17	GALNT1	Inverse variance weighted	285	0.217303	0.0304947	1.03385875582355e-12	0.157533	0.277073	291.758	284	0.362979	2.659	0.262391	0.049536	1.17735412426633e-7	0.1653	0.359481	0.341963	0.0770924	1.31499411864668e-5	0.190862	0.493064	0.3336	NA	NA	NA	NA	Inverse variance weighted	363	0.252621	0.0397038	1.98327378458457e-10	0.174801	0.33044	-0.00239012	0.00135847	0.0795872	Pass	Pass	Pass	Pass	Pass	Pass	Pass	Pass
SEMA6B.5121_3	5121_3	SEMA6B	Inverse variance weighted	285	0.228261	0.0321508	1.25039348310802e-12	0.165245	0.291276	306.857	284	0.167957	7.44876	0.290431	0.0558806	2.02139759309451e-7	0.180906	0.399957	0.212703	0.0814615	0.00950687	0.0530379	0.372367	0.237	NA	NA	NA	NA	Inverse variance weighted	363	0.221899	0.0409276	5.90228285640422e-8	0.141681	0.302117	2.9906126301173e-4	0.00143832	0.835438	Pass	Pass	Pass	Pass	Pass	Pass	Pass	Pass
HS6ST3.18896_23	18896_23	HS6ST3	Inverse variance weighted	285	-0.225356	0.0318207	1.42045700672586e-12	-0.287724	-0.162987	308.985	284	0.147579	8.08618	-0.298522	0.0485188	7.61771490978366e-10	-0.393618	-0.203425	-0.287476	0.0807011	4.3131583837077e-4	-0.44565	-0.129302	0.0512667	NA	NA	NA	NA	Inverse variance weighted	364	-0.229323	0.0395156	6.499618070321091e-9	-0.306774	-0.151873	0.00119364	0.0014249	0.402904	Pass	Pass	Pass	Pass	Pass	Pass	Pass	Pass
S100A16.17836_17	17836_17	S100A16	Inverse variance weighted	285	0.227306	0.0321598	1.5715891407458198e-12	0.164273	0.290339	311.992	284	0.121857	8.97197	0.278015	0.0493534	1.7693970126564e-8	0.181283	0.374748	0.236901	0.0818207	0.00408223	0.0765328	0.39727	0.131667	NA	NA	NA	NA	Inverse variance weighted	364	0.22597	0.0417169	6.0690548911199e-8	0.144205	0.307736	-0.000184232	0.00144406	0.898572	Pass	Pass	Pass	Pass	Pass	Pass	Pass	Pass
NCAM1.4498_62	4498_62	NCAM1	Inverse variance weighted	285	-0.238763	0.0338127	1.64879621233319e-12	-0.305036	-0.172491	325.37	284	0.0459231	12.7149	-0.267584	0.0559687	1.74455873442908e-6	-0.377283	-0.157886	-0.260982	0.0867053	0.00284808	-0.430924	-0.0910395	8e-4	-0.233046	0.0342121	-6.81181	5.2731395119602096e-11	Inverse variance weighted	363	-0.327985	0.0423091	9.036932255000381e-15	-0.410911	-0.245059	4.2453605727572e-4	0.0015251	0.780934	Pass	Pass	Pass	Pass	Pass	Pass	Pass	Pass
C1orf162.6896_3	6896_3	C1orf162	Inverse variance weighted	285	0.229743	0.0326058	1.84033732664924e-12	0.165836	0.293651	319.093	284	0.074434	10.9977	0.248223	0.0485117	3.1082337268187e-7	0.15314	0.343306	0.291268	0.0826946	4.9873385111058e-4	0.129186	0.453349	0.0538	NA	NA	NA	NA	Inverse variance weighted	363	0.256543	0.0400154	1.44463600804343e-10	0.178113	0.334973	-0.0011832	0.00146132	0.418806	Pass	Pass	Pass	Pass	Pass	Pass	Pass	Pass
KIF3A.13961_18	13961_18	KIF3A	Inverse variance weighted	285	0.224116	0.031821	1.88093404433831e-12	0.161747	0.286485	310.44	284	0.13469	8.51692	0.254952	0.0508996	5.47370630158685e-7	0.155189	0.354715	0.312828	0.0808069	1.3447828681176e-4	0.154446	0.471209	0.121133	NA	NA	NA	NA	Inverse variance weighted	364	0.276292	0.0387567	1.01191065275139e-12	0.200329	0.352255	-0.00169848	0.00142232	0.233415	Pass	Pass	Pass	Pass	Pass	Pass	Pass	Pass
SOCS3.11440_58	11440_58	SOCS3	Inverse variance weighted	285	0.220578	0.0314118	2.18520741343142e-12	0.159011	0.282145	313.419	284	0.110868	9.38652	0.253063	0.0503788	5.08175216274178e-7	0.15432	0.351805	0.411439	0.0791856	3.90483233904545e-7	0.256236	0.566643	0.0848667	NA	NA	NA	NA	Inverse variance weighted	364	0.28862	0.0382521	4.5151992795015904e-14	0.213646	0.363594	-0.00365622	0.00139508	0.00924665	Pass	Pass	Fail	Pass	Pass	Pass	Fail	Fail
DDR2.15381_45	15381_45	DDR2	Inverse variance weighted	285	0.213116	0.0303954	2.35817254447552e-12	0.153541	0.272691	295.106	284	0.312796	3.76335	0.250375	0.0499296	5.31579690847104e-7	0.152513	0.348237	0.244659	0.0774555	0.00175622	0.0928467	0.396472	0.317933	NA	NA	NA	NA	Inverse variance weighted	364	0.272518	0.0361324	4.62070290239245e-14	0.201699	0.343337	-0.000604235	0.00136435	0.658196	Pass	Pass	Pass	Pass	Pass	Pass	Pass	Pass
ALDH2.18381_16	18381_16	ALDH2	Inverse variance weighted	285	0.213044	0.0304662	2.6948311984164e-12	0.15333	0.272758	288.061	284	0.421711	1.40964	0.161578	0.0525549	0.00210875	0.0585709	0.264586	0.181003	0.0774089	0.0200697	0.0292815	0.332725	0.190067	NA	NA	NA	NA	Inverse variance weighted	364	0.195632	0.0405128	1.37292427704668e-6	0.116227	0.275037	6.1572228329702e-4	0.00136715	0.652789	Pass	Pass	Pass	Pass	Pass	Pass	Pass	Pass
OIT3.6296_36	6296_36	OIT3	Inverse variance weighted	285	0.218219	0.0312118	2.7184791790189498e-12	0.157044	0.279394	319.42	284	0.0726653	11.0887	0.272746	0.0482984	1.63175309514341e-8	0.178081	0.367411	0.249828	0.0794764	0.00184729	0.094054	0.405601	0.0346	NA	NA	NA	NA	Inverse variance weighted	363	0.231958	0.0384995	1.6915779798393102e-9	0.156499	0.307417	-0.000605919	0.00140075	0.665659	Pass	Pass	Pass	Pass	Pass	Pass	Pass	Pass
DCLK1.17156_72	17156_72	DCLK1	Inverse variance weighted	285	0.21502	0.0307667	2.77407610629961e-12	0.154717	0.275323	293.974	284	0.329388	3.3929	0.242463	0.0538785	6.78925737831288e-6	0.136862	0.348065	0.147839	0.0780702	0.0592892	-0.00517871	0.300857	0.407133	NA	NA	NA	NA	Inverse variance weighted	364	0.257807	0.0409573	3.08331959276335e-10	0.177531	0.338083	0.00129226	0.00138014	0.349903	Pass	Pass	Pass	Pass	Pass	Pass	Pass	Pass
SUMF2.6069_71	6069_71	SUMF2	Inverse variance weighted	285	0.219805	0.0315174	3.0786364500999797e-12	0.158031	0.281579	312.993	284	0.114068	9.26316	0.252483	0.0492845	3.00769809718881e-7	0.155885	0.34908	0.236219	0.0801536	0.00347506	0.0791176	0.39332	0.0926667	NA	NA	NA	NA	Inverse variance weighted	363	0.191051	0.0397878	1.57283418108427e-6	0.113067	0.269036	-0.000314765	0.00141286	0.823864	Pass	Pass	Pass	Pass	Pass	Pass	Pass	Pass
CTSD.5508_62	5508_62	CTSD	Inverse variance weighted	285	0.223918	0.0321304	3.19113429568625e-12	0.160942	0.286893	315.013	284	0.0994941	9.84494	0.273658	0.0516016	1.13739250327404e-7	0.172519	0.374797	0.294828	0.0816348	3.599849822366e-4	0.134824	0.454832	0.0356667	NA	NA	NA	NA	Inverse variance weighted	363	0.267245	0.0421851	2.37245349325169e-10	0.184562	0.349928	-0.00136067	0.00143998	0.345502	Pass	Pass	Pass	Pass	Pass	Pass	Pass	Pass
REN.3396_54	3396_54	REN	Inverse variance weighted	285	0.224744	0.0323006	3.45414243747186e-12	0.161435	0.288053	316.562	284	0.0893104	10.2862	0.283918	0.0521115	5.08604129560966e-8	0.181779	0.386057	0.287349	0.0821323	5.4300382878228e-4	0.126369	0.448328	0.0564667	NA	NA	NA	NA	Inverse variance weighted	363	0.221307	0.0413681	8.80941715943967e-8	0.140226	0.302389	-0.00120043	0.00144781	0.407728	Pass	Pass	Pass	Pass	Pass	Pass	Pass	Pass
SULF2.8305_18	8305_18	SULF2	Inverse variance weighted	285	0.212568	0.0306569	4.09774091234723e-12	0.15248	0.272656	293.125	284	0.342092	3.11306	0.240243	0.0523459	4.44254622473787e-6	0.137645	0.342841	0.304222	0.0776077	1.1113476553017e-4	0.152111	0.456334	0.211533	NA	NA	NA	NA	Inverse variance weighted	363	0.223167	0.0405787	3.80629175487336e-8	0.143633	0.302702	-0.00175904	0.00136861	0.199746	Pass	Pass	Pass	Pass	Pass	Pass	Pass	Pass
GOLM1.8983_7	8983_7	GOLM1	Inverse variance weighted	285	0.206221	0.0299388	5.65512395830443e-12	0.147541	0.2649	272.959	284	0.670514	4.04484	0.237624	0.049195	1.36360407124865e-6	0.141202	0.334046	0.212194	0.0760754	0.00564141	0.063086	0.361301	0.4554	NA	NA	NA	NA	Inverse variance weighted	363	0.172656	0.0370043	3.07381596685091e-6	0.100127	0.245184	-0.000114562	0.00134133	0.931997	Pass	Pass	Pass	Pass	Pass	Pass	Pass	Pass
CREG1.9357_4	9357_4	CREG1	Inverse variance weighted	285	0.211342	0.0307053	5.86425382275995e-12	0.151159	0.271524	288.865	284	0.40869	1.68419	0.217868	0.0519041	2.69850360657646e-5	0.116137	0.3196	0.202298	0.0781139	0.0101006	0.0491951	0.355402	0.1562	NA	NA	NA	NA	Inverse variance weighted	363	0.243273	0.0425701	1.09925432016471e-8	0.159836	0.326711	1.733431132883e-4	0.00137634	0.899865	Pass	Pass	Pass	Pass	Pass	Pass	Pass	Pass
NCF4.14060_67	14060_67	NCF4	Inverse variance weighted	285	0.212389	0.0308986	6.2542745300560486e-12	0.151828	0.27295	301.083	284	0.232472	5.67379	0.213031	0.0487158	1.22582491021159e-5	0.117548	0.308514	0.310077	0.0783123	9.50821240774177e-5	0.156585	0.463569	0.217333	NA	NA	NA	NA	Inverse variance weighted	364	0.261313	0.0366806	1.0482593197867998e-12	0.189419	0.333207	-0.0018725	0.00137969	0.175804	Pass	Pass	Pass	Pass	Pass	Pass	Pass	Pass
HAVCR2.5134_52	5134_52	HAVCR2	Inverse variance weighted	285	0.205431	0.0300172	7.71267393200363e-12	0.146597	0.264265	297.78	284	0.275269	4.62748	0.204063	0.0517502	8.03919183938454e-5	0.102633	0.305493	0.172782	0.0764391	0.0245574	0.0229609	0.322602	0.1996	NA	NA	NA	NA	Inverse variance weighted	363	0.236446	0.0384089	7.46004928216448e-10	0.161164	0.311727	6.2609547795383e-4	0.00134773	0.642606	Pass	Pass	Pass	Pass	Pass	Pass	Pass	Pass
GCK.12960_9	12960_9	GCK	Inverse variance weighted	285	0.204002	0.0298164	7.811881647650339e-12	0.145562	0.262442	276.501	284	0.613871	2.71209	0.222604	0.047898	3.36061671309303e-6	0.128724	0.316484	0.26901	0.0753531	4.192757713832e-4	0.121318	0.416702	0.6404	NA	NA	NA	NA	Inverse variance weighted	364	0.263233	0.0372364	1.55779904759881e-12	0.19025	0.336217	-0.00124959	0.00133023	0.348339	Pass	Pass	Pass	Pass	Pass	Pass	Pass	Pass
LEPR.5400_52	5400_52	LEPR	Inverse variance weighted	285	-0.186356	0.0272373	7.81340459333476e-12	-0.239741	-0.132971	364.314	284	8.9358068407878e-4	22.0452	-0.213174	0.0407342	1.66515702594588e-7	-0.293013	-0.133335	-0.260153	0.0692606	2.094849480239e-4	-0.395904	-0.124402	NA	NA	NA	NA	NA	Inverse variance weighted	363	-0.0854526	0.0317637	0.0071396	-0.147709	-0.0231958	0.00141089	0.0012176	0.247537	Pass	Pass	Pass	Pass	Pass	Pass	Pass	Pass
SHBG.4929_55	4929_55	SHBG	Inverse variance weighted	285	-0.24404	0.0357184	8.35407816053481e-12	-0.314048	-0.174032	387.339	284	4.30488523567302e-5	26.6793	-0.230105	0.0567105	4.95929006036801e-5	-0.341258	-0.118952	-0.288831	0.0908817	0.00164674	-0.466959	-0.110702	NA	-0.237642	0.0338607	-7.01822	1.5196061252056118e-11	Inverse variance weighted	363	-0.198492	0.0527129	1.6619873174812e-4	-0.301809	-0.0951745	8.5905235832947e-4	0.00160241	0.592311	Pass	Pass	Pass	Pass	Pass	Pass	Pass	Pass
KRTAP2.14615_46	14615_46	KRTAP2	Inverse variance weighted	285	0.210274	0.0307882	8.510411583290099e-12	0.149929	0.270619	284.632	284	0.478274	0.222174	0.296045	0.0565993	1.69009737088418e-7	0.185111	0.40698	0.295722	0.0783129	1.9410164348857e-4	0.142229	0.449216	0.524067	NA	NA	NA	NA	Inverse variance weighted	364	0.245906	0.0399057	7.17426470410044e-10	0.167691	0.324122	-0.00163821	0.00138069	0.236414	Pass	Pass	Pass	Pass	Pass	Pass	Pass	Pass
SEMA3C.6448_36	6448_36	SEMA3C	Inverse variance weighted	285	0.209375	0.0306969	9.05893401348196e-12	0.149209	0.26954	270.527	284	0.707607	4.98016	0.226708	0.0508186	8.15294735109428e-6	0.127104	0.326313	0.311064	0.0777182	8.01278626708047e-5	0.158736	0.463391	0.766867	NA	NA	NA	NA	Inverse variance weighted	363	0.185682	0.0410067	5.9520457111605e-6	0.105309	0.266055	-0.00195637	0.00137363	0.15548	Pass	Pass	Pass	Pass	Pass	Pass	Pass	Pass
VAV3.9830_109	9830_109	VAV3	Inverse variance weighted	285	0.209529	0.0307236	9.11692066984119e-12	0.149311	0.269747	268.794	284	0.732931	5.6573	0.25307	0.0527642	1.61666315931624e-6	0.149652	0.356488	0.269227	0.0780911	6.5154673774361e-4	0.116168	0.422285	0.6376	NA	NA	NA	NA	Inverse variance weighted	363	0.260445	0.0388516	2.0338318270482095e-11	0.184296	0.336594	-0.00114486	0.00137683	0.40638	Pass	Pass	Pass	Pass	Pass	Pass	Pass	Pass
C3.2754_50	2754_50	C3	Inverse variance weighted	285	0.215674	0.0316462	9.41629556304056e-12	0.153647	0.2777	305.735	284	0.17944	7.10906	0.218899	0.0501175	1.25557652406055e-5	0.120668	0.317129	0.358458	0.0800714	1.10004798496415e-5	0.201518	0.515398	0.2336	NA	NA	NA	NA	Inverse variance weighted	363	0.270722	0.0364561	1.11940663581972e-13	0.199269	0.342176	-0.00274417	0.00141486	0.0534299	Pass	Pass	Pass	Pass	Pass	Pass	Pass	Pass
AGR3.17342_13	17342_13	AGR3	Inverse variance weighted	285	0.233739	0.0342977	9.42532456967101e-12	0.166516	0.300963	354.904	284	0.00267054	19.9784	0.246464	0.0549073	7.16514437506674e-6	0.138845	0.354082	0.283809	0.0872775	0.00128555	0.112745	0.454873	0.0084	0.2391103188778331	0.0316207	7.561817783245525	4.917632768083348e-13	Inverse variance weighted	364	0.196511	0.0438504	7.41531553406576e-6	0.110565	0.282458	-0.000962274	0.00154212	0.533133	Pass	Pass	Pass	Pass	Pass	Pass	Pass	Pass
MYL3.18376_19	18376_19	MYL3	Inverse variance weighted	285	0.242257	0.0356107	1.02516460493649e-11	0.17246	0.312054	371.149	284	3.8227653687253e-4	23.4808	0.311718	0.0543061	9.466276168089742e-9	0.205278	0.418158	0.428133	0.0899367	3.0875564034062e-6	0.251857	0.604409	6.66666666666667e-5	0.22534281016704716	0.03447	6.537366359923812	2.688654925262984e-10	Inverse variance weighted	364	0.195344	0.0437391	7.96491453830609e-6	0.109616	0.281073	-0.00357189	0.00158909	0.0253623	Pass	Pass	Fail	Pass	Pass	Pass	Fail	Fail
PRCP.5722_78	5722_78	PRCP	Inverse variance weighted	285	0.240688	0.0353984	1.0504783937159e-11	0.171308	0.310069	371.674	284	3.5745741896202e-4	23.589	0.259672	0.0542041	1.66259351538589e-6	0.153432	0.365911	0.186797	0.0900724	0.0389972	0.0102551	0.363339	1.33333333333333e-4	NA	NA	NA	NA	Inverse variance weighted	363	0.250847	0.0440204	1.20918506879455e-8	0.164567	0.337127	0.00103386	0.00158863	0.515712	Pass	Pass	Pass	Pass	Pass	Pass	Pass	Pass
ALB.18380_78	18380_78	ALB	Inverse variance weighted	285	-0.236942	0.034869	1.08157820809041e-11	-0.305285	-0.168599	385.962	284	5.23127206921692e-5	26.4177	-0.224976	0.0532847	2.41981072668633e-5	-0.329414	-0.120538	-0.279001	0.0886512	0.00182448	-0.452758	-0.105245	NA	-0.213381	0.03407	-6.263	1.306387792975705e-9	Inverse variance weighted	364	-0.284124	0.0390578	3.47823039503952e-13	-0.360677	-0.207571	8.0733544932247e-4	0.00156415	0.606152	Pass	Pass	Pass	Pass	Pass	Pass	Pass	Pass
PRSS8.15513_108	15513_108	PRSS8	Inverse variance weighted	285	0.220045	0.0323879	1.09046963418608e-11	0.156564	0.283525	317.19	284	0.0854228	10.4636	0.290594	0.0567943	3.1108872792791e-7	0.179277	0.401911	0.290448	0.0821838	4.7768828245986e-4	0.129368	0.451529	0.0640667	NA	NA	NA	NA	Inverse variance weighted	364	0.222725	0.0402873	3.23151491836808e-8	0.143762	0.301688	-0.00135328	0.00145181	0.352061	Pass	Pass	Pass	Pass	reverse	Pass	Fail	Fail
CST3.2609_59	2609_59	CST3	Inverse variance weighted	285	0.226899	0.0334045	1.10226644271229e-11	0.161426	0.292372	331.052	284	0.0285665	14.2128	0.230264	0.0576111	6.41840999321703e-5	0.117347	0.343182	0.218836	0.0851427	0.0106751	0.0519561	0.385715	0.0423333	0.22308609156290876	0.0312659	7.135135787964289	7.293083714365489e-12	Inverse variance weighted	363	0.293702	0.0415389	1.54335426553959e-12	0.212286	0.375118	1.5485211139429e-4	0.00150357	0.918044	Pass	Pass	Pass	Pass	Pass	Pass	Pass	Pass
GNPTG.10666_7	10666_7	GNPTG	Inverse variance weighted	285	0.218091	0.0321425	1.1597457122899598e-11	0.155092	0.281091	313.863	284	0.107609	9.51458	0.245939	0.0555444	9.51994529933501e-6	0.137072	0.354806	0.238726	0.0818382	0.00381681	0.0783229	0.399129	0.0901333	NA	NA	NA	NA	Inverse variance weighted	364	0.287746	0.0400157	6.4397160789513e-13	0.209315	0.366177	-0.000396279	0.00144495	0.784093	Pass	Pass	Pass	Pass	Pass	Pass	Pass	Pass
SULT2A1.9829_91	9829_91	SULT2A1	Inverse variance weighted	285	0.211275	0.0312345	1.3409550052146e-11	0.150055	0.272494	319.377	284	0.0728946	11.0768	0.233134	0.0494703	2.44561392326522e-6	0.136173	0.330096	0.24571	0.0793024	0.00214143	0.0902773	0.401143	0.0398	NA	NA	NA	NA	Inverse variance weighted	363	0.195563	0.0399642	9.90813446156915e-7	0.117233	0.273893	-0.000663026	0.00140312	0.636909	Pass	Pass	Pass	Pass	Pass	Pass	Pass	Pass
CCL22.3508_78	3508_78	CCL22	Inverse variance weighted	285	0.213568	0.0315773	1.3485513968489398e-11	0.151676	0.27546	295.412	284	0.308376	3.86312	0.219146	0.0513941	2.00762551263295e-5	0.118414	0.319879	0.165694	0.0803041	0.0399925	0.00829838	0.32309	0.2782	NA	NA	NA	NA	Inverse variance weighted	363	0.276241	0.0416821	3.41792198203838e-11	0.194544	0.357938	9.1778226980072e-4	0.00141522	0.517183	Pass	Pass	Pass	Pass	Pass	Pass	Pass	Pass
VOPP1.14618_26	14618_26	VOPP1	Inverse variance weighted	285	-0.22857	0.033806	1.3681269645264298e-11	-0.29483	-0.162311	335.104	284	0.0199267	15.2503	-0.265539	0.0539248	8.46867380345145e-7	-0.371231	-0.159846	-0.423045	0.0858417	1.41496971536151e-6	-0.591295	-0.254796	0.00253333	-0.220909	0.0326913	-6.75741	7.346471578974752e-11	Inverse variance weighted	364	-0.260434	0.0462925	1.8460603195729e-8	-0.351168	-0.169701	0.00370842	0.00150703	0.0144625	Pass	Pass	Fail	Pass	Pass	Pass	Fail	Fail
ARHGEF2.12848_9	12848_9	ARHGEF2	Inverse variance weighted	285	0.201496	0.0298253	1.41971515440652e-11	0.143038	0.259954	269.024	284	0.729623	5.56677	0.256571	0.0484031	1.15353398543743e-7	0.161701	0.351441	0.250369	0.0758176	0.0010823	0.101766	0.398971	0.709133	NA	NA	NA	NA	Inverse variance weighted	364	0.217477	0.0364488	2.4217364120351504e-9	0.146038	0.288917	-0.000937669	0.00133735	0.483792	Pass	Pass	Pass	Pass	Pass	Pass	Pass	Pass
EFS.12572_236	12572_236	EFS	Inverse variance weighted	285	0.224502	0.0332326	1.4234930453727e-11	0.159367	0.289638	333.992	284	0.0220364	14.968	0.257309	0.0564864	5.23265658058394e-6	0.146596	0.368022	0.384452	0.0840328	7.13190431611286e-6	0.219747	0.549156	0.0154667	NA	NA	NA	NA	Inverse variance weighted	364	0.288508	0.0401181	6.40975879637728e-13	0.209877	0.36714	-0.00306694	0.0014815	0.0393439	Pass	Pass	Fail	Pass	Pass	Pass	Fail	Fail
TFPI.3336_50	3336_50	TFPI	Inverse variance weighted	285	0.216182	0.0320056	1.43308128957016e-11	0.153451	0.278913	304.211	284	0.19585	6.6438	0.327168	0.0534562	9.33929641864621e-10	0.222394	0.431942	0.404142	0.0807312	9.78455302821469e-7	0.245909	0.562375	0.1014	NA	NA	NA	NA	Inverse variance weighted	363	0.316793	0.0405743	5.8220844395469305e-15	0.237268	0.396319	-0.00359861	0.00142147	0.0118951	Pass	Pass	Fail	Pass	Pass	Pass	Fail	Fail
MRC1.2637_77	2637_77	MRC1	Inverse variance weighted	285	0.225091	0.0333526	1.49053242751239e-11	0.15972	0.290462	352.265	284	0.00357337	19.3789	0.215984	0.0501598	1.66300680227775e-5	0.11767	0.314297	0.208665	0.0845312	0.0141592	0.0429839	0.374346	0.00106667	0.2157040393100721	0.0316266	6.8203467969831335	5.0347967058888314e-11	Inverse variance weighted	363	0.286418	0.0397475	5.76439492250428e-13	0.208513	0.364323	3.1572998166065e-4	0.00149252	0.832617	Pass	Pass	Pass	Pass	Pass	Pass	Pass	Pass
SLAMF1.7953_20	7953_20	SLAMF1	Inverse variance weighted	285	0.208575	0.0309557	1.60745912118038e-11	0.147902	0.269248	299.886	284	0.247502	5.29733	0.288026	0.0539158	9.18501142777599e-8	0.182351	0.393701	0.322621	0.0783891	5.06935489969257e-5	0.168978	0.476263	0.176933	NA	NA	NA	NA	Inverse variance weighted	363	0.257928	0.0398114	9.248384710396548e-11	0.179898	0.335958	-0.00218564	0.00138087	0.114584	Pass	Pass	Pass	Pass	Pass	Pass	Pass	Pass
HSPA8.5903_91	5903_91	HSPA8	Inverse variance weighted	285	0.20999	0.0312157	1.73114602369713e-11	0.148808	0.271173	312.594	284	0.117124	9.14745	0.175087	0.0498695	4.4657438212546e-4	0.0773431	0.272832	0.219383	0.0791027	0.00591606	0.0643419	0.374425	0.0966667	NA	NA	NA	NA	Inverse variance weighted	363	0.174065	0.038606	6.52077051792365e-6	0.0983974	0.249733	-0.000180509	0.00139635	0.897234	Pass	Pass	Pass	Pass	Pass	Pass	Pass	Pass
AXIN2.8429_16	8429_16	AXIN2	Inverse variance weighted	285	0.213229	0.0317171	1.78215348955891e-11	0.151064	0.275395	298.734	284	0.26249	4.93202	0.275582	0.0548907	5.1521214565717e-7	0.167996	0.383168	0.371036	0.0801151	5.54673706621111e-6	0.21401	0.528061	0.308533	NA	NA	NA	NA	Inverse variance weighted	363	0.231215	0.0393567	4.232159997563381e-9	0.154076	0.308354	-0.0030277	0.00141315	0.0330049	Pass	Pass	Fail	Pass	Pass	Pass	Fail	Fail
ARL15.18411_83	18411_83	ARL15	Inverse variance weighted	285	0.208965	0.0310835	1.78396415884193e-11	0.148041	0.269888	303.223	284	0.207	6.33943	0.25027	0.049032	3.32177967739144e-7	0.154167	0.346373	0.288673	0.078772	2.9564563357108e-4	0.13428	0.443066	0.112867	NA	NA	NA	NA	Inverse variance weighted	364	0.235614	0.0372879	2.63652993444575e-10	0.16253	0.308698	-0.0015329	0.00139206	0.271757	Pass	Pass	Pass	Pass	Pass	Pass	Pass	Pass
INHBA.13738_8	13738_8	INHBA	Inverse variance weighted	285	0.216376	0.0322178	1.8674746804243897e-11	0.153229	0.279523	321.005	284	0.064552	11.5279	0.166956	0.0526672	0.00152427	0.0637286	0.270184	0.258201	0.0822987	0.00188459	0.0968951	0.419506	0.0110667	0.19451785696818208	0.0316585	6.144252320262336	2.5504372858672595e-9	Inverse variance weighted	364	0.246639	0.0430896	1.04128169200126e-8	0.162184	0.331095	-0.000802782	0.00145324	0.581105	Pass	Pass	Pass	Pass	Pass	Pass	Pass	Pass
ADPGK.6221_1	6221_1	ADPGK	Inverse variance weighted	285	0.212498	0.0316955	2.02322613791694e-11	0.150374	0.274621	300.164	284	0.243955	5.38521	0.30299	0.0526518	8.68484192630826e-9	0.199792	0.406188	0.239583	0.0807017	0.00324603	0.0814079	0.397759	0.223933	NA	NA	NA	NA	Inverse variance weighted	363	0.212516	0.0423084	5.08603537284881e-7	0.129592	0.295441	-0.000519609	0.00142338	0.715344	Pass	Pass	Pass	Pass	Pass	Pass	Pass	Pass
GDF15.4374_45	4374_45	GDF15	Inverse variance weighted	285	0.238603	0.0356606	2.2173589849062797e-11	0.168708	0.308497	369.167	284	4.9122433294104e-4	23.07	0.237138	0.0542182	1.22117976498782e-5	0.13087	0.343406	0.267822	0.090686	0.00340789	0.0900778	0.445567	8e-4	0.24823873853046277	0.0332182	7.472964549259808	8.645019903639438e-13	Inverse variance weighted	363	0.299791	0.0433361	4.5866127823133695e-12	0.214852	0.38473	-0.000560747	0.00159969	0.726197	Pass	Pass	Pass	Pass	reverse	Pass	Fail	Fail
LRRK2.10990_21	10990_21	LRRK2	Inverse variance weighted	285	0.211225	0.031576	2.24050660206065e-11	0.149336	0.273114	311.658	284	0.124538	8.87451	0.227149	0.0520955	1.29915268754144e-5	0.125042	0.329257	0.285423	0.0801421	4.3252604721113e-4	0.128345	0.442502	0.167267	NA	NA	NA	NA	Inverse variance weighted	364	0.243224	0.0384271	2.45955990889249e-10	0.167907	0.31854142999102403	-0.00142357	0.00141325	0.31465	Pass	Pass	Pass	Pass	Pass	Pass	Pass	Pass
ODC1.13689_2	13689_2	ODC1	Inverse variance weighted	285	0.20567	0.0307606	2.2911420760180896e-11	0.145379	0.26596	287.439	284	0.431846	1.19649	0.274236	0.0517064	1.13468671001177e-7	0.172892	0.375581	0.168785	0.0780615	0.0314398	0.0157848	0.321786	0.434467	NA	NA	NA	NA	Inverse variance weighted	364	0.296791	0.0374073	2.12112409840433e-15	0.223473	0.37011	7.0691623258385e-4	0.00137472	0.607495	Pass	Pass	Pass	Pass	Pass	Pass	Pass	Pass
CTSZ.4971_1	4971_1	CTSZ	Inverse variance weighted	285	0.225155	0.0336897	2.33790801522696e-11	0.159123	0.291187	338.242	284	0.0148943	16.0365	0.285036	0.0554707	2.76941463356197e-7	0.176314	0.393759	0.188916	0.0858728	0.0286187	0.0206052	0.357226	8e-4	0.22550560954637233	0.032885	6.8573942844478655	4.004880554771676e-11	Inverse variance weighted	363	0.228953	0.0442279	2.2588284506864e-7	0.142267	0.31564	6.9440029346805e-4	0.00151316	0.646652	Pass	Pass	Pass	Pass	Pass	Pass	Pass	Pass
PARP16.7881_244	7881_244	PARP16	Inverse variance weighted	285	0.202412	0.0303161	2.44344893868629e-11	0.142992	0.261831	273.568	284	0.660969	3.81313	0.265459	0.0482895	3.85757268762543e-8	0.170812	0.360107	0.36523	0.0769915	3.33165931529902e-6	0.214326	0.516133	0.6132	NA	NA	NA	NA	Inverse variance weighted	363	0.254092	0.0381384	2.6943769153109e-11	0.179341	0.328844	-0.00312231	0.00135717	0.0221411	Pass	Pass	Fail	Pass	Pass	Pass	Fail	Fail
ATP1B2.7218_87	7218_87	ATP1B2	Inverse variance weighted	285	-0.234519	0.0351472	2.5151498188567095e-11	-0.303407	-0.16563	358.3	284	0.00181717	20.7367	-0.269539	0.0552125	1.05097576869251e-6	-0.377755	-0.161322	-0.399501	0.0891177	1.07098333694233e-5	-0.574172	-0.224831	NA	-0.224041	0.0328155	-6.82728	4.854107210564679e-11	Inverse variance weighted	363	-0.340507	0.0628052	5.90567465388492e-8	-0.463605	-0.217409	0.00316138	0.00157078	0.0451024	Pass	Pass	Fail	Pass	Pass	Pass	Fail	Fail
ANTXR1.10464_6	10464_6	ANTXR1	Inverse variance weighted	285	-0.220532	0.0330602	2.5472629061867396e-11	-0.28533	-0.155734	314.484	284	0.103165	9.69338	-0.222212	0.0542292	4.17363302094358e-5	-0.328501	-0.115923	-0.415988	0.0831763	1.00082765085278e-6	-0.579014	-0.252963	0.0128667	-0.218219	0.0322099	-6.7749	6.582603921389787e-11	Inverse variance weighted	364	-0.244214	0.0450436	5.90298775494717e-8	-0.332499	-0.155928	0.00375014	0.00146702	0.0111015	Pass	Pass	Fail	Pass	Pass	Pass	Fail	Fail
EFEMP1.8480_29	8480_29	EFEMP1	Inverse variance weighted	285	0.219793	0.032991	2.6973064729270794e-11	0.155131	0.284456	328.906	284	0.0343194	13.6531	0.291643	0.0521412	2.22755984478755e-8	0.189446	0.39384	0.247151	0.083841	0.00346656	0.0828228	0.411479	0.0354	NA	NA	NA	NA	Inverse variance weighted	363	0.299446	0.0390792	1.82295016332998e-14	0.22285	0.376041	-0.000525449	0.00147997	0.722824	Pass	Pass	Pass	Pass	Pass	Pass	Pass	Pass
RFK.13059_33	13059_33	RFK	Inverse variance weighted	285	0.200679	0.0301812	2.94810281404572e-11	0.141524	0.259834	293.086	284	0.34269	3.09996	0.191905	0.0498108	1.1683518224743e-4	0.0942756	0.289534	0.262671	0.0766183	6.9765013807629e-4	0.112499	0.412843	0.3078	NA	NA	NA	NA	Inverse variance weighted	364	0.209457	0.0368827	1.3547367697164e-8	0.137167	0.281747	-0.00118975	0.00135147	0.379425	Pass	Pass	Pass	Pass	Pass	Pass	Pass	Pass
LGALS4.2982_82	2982_82	LGALS4	Inverse variance weighted	285	0.2017	0.0303415	2.97814741738256e-11	0.14223	0.261169	278.329	284	0.583757	2.03741	0.233172	0.0499573	3.04993982385316e-6	0.135256	0.331089	0.251689	0.0770312	0.00121934	0.100708	0.40267	0.3764	NA	NA	NA	NA	Inverse variance weighted	363	0.17623	0.0387848	5.52522854362478e-6	0.100212	0.252248	-0.000959117	0.00135848	0.480754	Pass	Pass	Pass	Pass	Pass	Pass	Pass	Pass
CHGB.8235_48	8235_48	CHGB	Inverse variance weighted	285	-0.213969	0.0322308	3.16570622156931e-11	-0.277142	-0.150797	303.76595395153703	284	0.200823	6.50697	-0.25338	0.0499302	3.88133922470403e-7	-0.351243	-0.155517	-0.26543	0.0817698	0.00131079	-0.425699	-0.105161	0.0722667	NA	NA	NA	NA	Inverse variance weighted	363	-0.16898	0.040392	2.87061193414138e-5	-0.248148	-0.0898114	9.8587183183213e-4	0.00143946	0.493974	Pass	Pass	Pass	Pass	Pass	Pass	Pass	Pass
B2M.3485_28	3485_28	B2M	Inverse variance weighted	285	0.210817	0.0318233	3.48133707285526e-11	0.148444	0.273191	310.957	284	0.130311	8.66903	0.217674	0.0539941	5.54349105852976e-5	0.111846	0.323503	0.180397	0.0808221	0.0263959	0.0219858	0.338808	0.174867	NA	NA	NA	NA	Inverse variance weighted	363	0.250114	0.0405514	6.9230064166429e-10	0.170634	0.329595	5.8391190042782e-4	0.00142566	0.68243	Pass	Pass	Pass	Pass	Pass	Pass	Pass	Pass
LILRA5.7787_25	7787_25	LILRA5	Inverse variance weighted	285	0.236515	0.0357364	3.6330501429941e-11	0.166471	0.306558	359.725	284	0.00154072	21.0508	0.263306	0.0553081	1.9290548366495e-6	0.154902	0.37171	0.212131	0.0906003	0.019906	0.0345542	0.389708	0.002	NA	NA	NA	NA	Inverse variance weighted	363	0.250632	0.0435922	8.952159481130021e-9	0.165192	0.336073	4.6811627564144e-4	0.00159782	0.769759	Pass	Pass	Pass	Pass	Pass	Pass	Pass	Pass
C7orf69.9544_24	9544_24	C7orf69	Inverse variance weighted	285	0.195719	0.0295762	3.6541586618523394e-11	0.13775	0.253689	281.034	284	0.538589	1.05534	0.216328	0.0515527	2.71373802219156e-5	0.115285	0.317371	0.247715	0.0751459	0.00110405	0.100429	0.395	0.5524	NA	NA	NA	NA	Inverse variance weighted	363	0.177978	0.0360381	7.86801519165462e-7	0.107344	0.248613	-0.000996673	0.00132418	0.452271	Pass	Pass	Pass	Pass	Pass	Pass	Pass	Pass
NAGLU.15509_2	15509_2	NAGLU	Inverse variance weighted	285	0.182396	0.0275692	3.6917316051136695e-11	0.128361	0.236432	337.553	284	0.0158916	15.8652	0.189929	0.0445462	2.01130394143323e-5	0.102618	0.277239	0.219528	0.0700271	0.00189992	0.0822749	0.356781	0.00373333	0.1798903138755084	0.0254498	7.068444050244571	1.108933519833636e-11	Inverse variance weighted	364	0.198909	0.0367761	6.34997120258938e-8	0.126828	0.27099	-0.000711403	0.00123303	0.564428	Pass	Pass	Pass	Pass	Pass	Pass	Pass	Pass
KNG1.7784_1	7784_1	KNG1	Inverse variance weighted	285	0.211105	0.0319162	3.732054365031059e-11	0.148549	0.27366	316.435	284	0.0901166	10.25	0.259885	0.054093	1.55204805755544e-6	0.153863	0.365907	0.283641	0.0808582	5.2518564116439e-4	0.125159	0.442123	0.0625333	NA	NA	NA	NA	Inverse variance weighted	363	0.295949	0.0395924	7.72685161678217e-14	0.218348	0.37355	-0.00139678	0.00143058	0.329711	Pass	Pass	Pass	Pass	Pass	Pass	Pass	Pass
ITIH4.4811_33	4811_33	ITIH4	Inverse variance weighted	285	0.222055	0.0335777	3.7614909413088896e-11	0.156243	0.287868	345.795	284	0.00708177	17.8705	0.259518	0.0516835	5.13234780289084e-7	0.158218	0.360818	0.341305	0.0852649	7.99923076135357e-5	0.174186	0.508424	0.0086	0.19581262637926244	0.0312538	6.265251037091858	1.289823761277869e-9	Inverse variance weighted	363	0.294314	0.0416207	1.5345147378119299e-12	0.212737	0.375891	-0.00228085	0.00149969	0.129405	Pass	Pass	Pass	Pass	Pass	Pass	Pass	Pass
S100A9.5339_49	5339_49	S100A9	Inverse variance weighted	285	0.203923	0.03088	4.0096688612934194e-11	0.143398	0.264448	288.639	284	0.412336	1.60722	0.23741	0.0484741	9.69819563114472e-7	0.142401	0.332419	0.325166	0.0780117	4.08486055465374e-5	0.172263	0.478069	0.2356	NA	NA	NA	NA	Inverse variance weighted	363	0.201377	0.0396484	3.79265933673273e-7	0.123666	0.279088	-0.00233069	0.00137799	0.0918669	Pass	Pass	Pass	Pass	Pass	Pass	Pass	Pass
B3GAT3.6897_38	6897_38	B3GAT3	Inverse variance weighted	285	0.199575	0.0302764	4.34583819685005e-11	0.140234	0.258917	285.271	284	0.467634	0.445554	0.236371	0.0544466	1.41622283491604e-5	0.129655	0.343086	0.266044	0.0768506	6.1937279619405e-4	0.115417	0.416671	0.596	NA	NA	NA	NA	Inverse variance weighted	363	0.196143	0.0380167	2.47748415732329e-7	0.12163	0.270656	-0.00127678	0.00135677	0.347484	Pass	Pass	Pass	Pass	Pass	Pass	Pass	Pass
CCL18.3044_3	3044_3	CCL18	Inverse variance weighted	285	0.228884	0.0347512	4.50724310420085e-11	0.160772	0.296996	338.461	284	0.0145894	16.0908	0.22297	0.0532187	2.79327853271247e-5	0.118661	0.327279	0.268515	0.0884144	0.00261213	0.0952232	0.441808	0.0104	NA	NA	NA	NA	Inverse variance weighted	363	0.247429	0.0409062	1.4602808621737702e-9	0.167253	0.327605	-0.000760587	0.00155986	0.626212	Pass	Pass	Pass	Pass	Pass	Pass	Pass	Pass
CCDC126.6388_21	6388_21	CCDC126	Inverse variance weighted	285	-0.224102	0.0340435	4.616832033466379e-11	-0.290827	-0.157376	346.948	284	0.00628907	18.1434	-0.233158	0.0547969	2.09101272287776e-5	-0.34056	-0.125756	-0.274334	0.0864287	0.00166874	-0.443734	-0.104934	7.33333333333333e-4	-0.215773	0.0334019	-6.4599	4.2220106846405486e-10	Inverse variance weighted	363	-0.255585	0.0421455	1.3248462733916202e-9	-0.33819	-0.17298	9.6437530586907e-4	0.00152485	0.527611	Pass	Pass	Pass	Pass	Pass	Pass	Pass	Pass
CCL25.2705_5	2705_5	CCL25	Inverse variance weighted	285	0.221205	0.0336765	5.0816217459391697e-11	0.155199	0.287211	346.325	284	0.00670731	17.996	0.236505	0.0501087	2.36030702747577e-6	0.138292	0.334718	0.236808	0.0855492	0.0060106	0.0691316	0.404484	0.0152	0.21118990659282835	0.030892	6.836398307734327	4.570447687689665e-11	Inverse variance weighted	363	0.220169	0.0421779	1.78922452440388e-7	0.1375	0.302838	-0.000299534	0.00150924	0.842822	Pass	Pass	Pass	Pass	Pass	Pass	Pass	Pass
NXT1.9942_2	9942_2	NXT1	Inverse variance weighted	285	0.210678	0.0321397	5.561580137955559e-11	0.147684	0.273672	326.541	284	0.0417646	13.0278	0.232595	0.0505299	4.16189290105466e-6	0.133557	0.331634	0.212198	0.0818025	0.00997981	0.0518648	0.372531	0.0326	NA	NA	NA	NA	Inverse variance weighted	363	0.200745	0.0361767	2.87263855050227e-8	0.129839	0.271652	-2.91236e-05	0.00144136	0.983894	Pass	Pass	Pass	Pass	Pass	Pass	Pass	Pass
ADIPOQ.3554_24	3554_24	ADIPOQ	Inverse variance weighted	285	-0.261975	0.0399892	5.7100413517486487e-11	-0.340353	-0.183596	439.248	284	8.994978174100871e-9	35.344	-0.339724	0.0551245	7.14447030481728e-10	-0.447768	-0.23168	-0.444148	0.100998	1.55086076976354e-5	-0.642104	-0.246193	NA	-0.256863	0.0346317	-7.41699	1.2450995561038857e-12	Inverse variance weighted	363	-0.140368	0.0570766	0.0139209	-0.252238	-0.0284982	0.00349639	0.00178164	0.0506891	Pass	Pass	Pass	Pass	Pass	Pass	Pass	Pass
PTGR2.18943_4	18943_4	PTGR2	Inverse variance weighted	285	0.202143	0.0308623	5.75913070181124e-11	0.141653	0.262633	300.671	284	0.237577	5.54469	0.204659	0.0471617	1.42798498856212e-5	0.112222	0.297096	0.224114	0.0785934	0.00467091	0.0700707	0.378157	0.164667	NA	NA	NA	NA	Inverse variance weighted	364	0.231091	0.0376442	8.31377167073151e-10	0.157308	0.304874	-0.000421752	0.00138711	0.761313	Pass	Pass	Pass	Pass	Pass	Pass	Pass	Pass
IL16.2774_10	2774_10	IL16	Inverse variance weighted	285	0.206941	0.0316292	6.04093681423076e-11	0.144948	0.268934	297.435	284	0.279964	4.51705	0.184782	0.0495446	1.9176929164999e-4	0.0876751	0.28189	0.234284	0.0806585	0.00396679	0.076193	0.392375	0.3446	NA	NA	NA	NA	Inverse variance weighted	363	0.235116	0.0385346	1.0512712333213e-9	0.159588	0.310644	-0.000523856	0.00142116	0.712693	Pass	Pass	Pass	Pass	Pass	Pass	Pass	Pass
DLL1.5349_69	5349_69	DLL1	Inverse variance weighted	285	0.207547	0.0317309	6.117073195017519e-11	0.145354	0.269739	305.271	284	0.184334	6.96799	0.229032	0.0535798	1.914898893798e-5	0.124015	0.334048	0.246883	0.0807598	0.00244923	0.0885943	0.405173	0.227733	NA	NA	NA	NA	Inverse variance weighted	363	0.239005	0.0407249	4.39031973598166e-9	0.159184	0.318826	-0.000754159	0.00142347	0.596664	Pass	Pass	Pass	Pass	Pass	Pass	Pass	Pass
TLR5.18935_14	18935_14	TLR5	Inverse variance weighted	285	0.200783	0.0306999	6.14512024669006e-11	0.140611	0.260954	274.292	284	0.649516	3.53927	0.162753	0.0516153	0.00161501	0.0615865	0.263919	0.160455	0.0780567	0.0407367	0.00746362	0.313446	0.300667	NA	NA	NA	NA	Inverse variance weighted	364	0.217475	0.036783	3.37189576657003e-9	0.14538	0.28957	7.7398106760569e-4	0.00137735	0.574606	Pass	Pass	Pass	Pass	Pass	Pass	Pass	Pass
YBX2.6372_7	6372_7	YBX2	Inverse variance weighted	285	0.198446	0.0303469	6.183244142245179e-11	0.138966	0.257926	273.446	284	0.66289	3.85949	0.211381	0.0496769	2.08930659988846e-5	0.114015	0.308748	0.24765	0.0769841	0.00144626	0.0967616	0.398539	0.568533	NA	NA	NA	NA	Inverse variance weighted	363	0.203207	0.0388876	1.73690565499746e-7	0.126987	0.279427	-0.000945698	0.0013598	0.487332	Pass	Pass	Pass	Pass	Pass	Pass	Pass	Pass
C4BPA.9449_150	9449_150	C4BPA	Inverse variance weighted	285	0.209593	0.0320789	6.417161676598539e-11	0.146719	0.272468	304.887	284	0.188458	6.85068	0.243801	0.0557332	1.21745924095558e-5	0.134564	0.353038	0.248608	0.0816543	0.00254885	0.0885655	0.40865	0.205533	NA	NA	NA	NA	Inverse variance weighted	363	0.267527	0.0395097	1.2775024628773399e-11	0.190088	0.344965	-0.000747562	0.00143845	0.60368	Pass	Pass	Pass	Pass	Pass	Pass	Pass	Pass
SYTL1.12892_10	12892_10	SYTL1	Inverse variance weighted	285	0.196043	0.030019	6.54963568443527e-11	0.137206	0.25488	284.923	284	0.473429	0.323927	0.222797	0.0507732	1.14356993093938e-5	0.123281	0.322312	0.278928	0.0760005	2.8972760382771e-4	0.129967	0.427889	0.4816	NA	NA	NA	NA	Inverse variance weighted	364	0.215818	0.0393616	4.18256314151496e-8	0.138669	0.292967	-0.00159256	0.00134172	0.23624	Pass	Pass	Pass	Pass	Pass	Pass	Pass	Pass
SLC6A14.13053_6	13053_6	SLC6A14	Inverse variance weighted	285	0.197676	0.0303173	7.01892768463584e-11	0.138254	0.257098	291.112	284	0.373022	2.44291	0.236912	0.0503449	2.52884331133588e-6	0.138236	0.335588	0.272859	0.0768505	4.5010519345202e-4	0.122232	0.423486	0.326067	NA	NA	NA	NA	Inverse variance weighted	364	0.229364	0.0371401	6.58934215752173e-10	0.15657	0.302159	-0.0014437	0.00135609	0.287965	Pass	Pass	Pass	Pass	Pass	Pass	Pass	Pass
APTX.17736_105	17736_105	APTX	Inverse variance weighted	285	0.197068	0.0302319	7.098895490865459e-11	0.137814	0.256323	291.572	284	0.36585	2.59709	0.196865	0.0527184	1.8825336618875e-4	0.0935372	0.300194	0.323806	0.0765005	3.12328297081842e-5	0.173865	0.473747	0.3492	NA	NA	NA	NA	Inverse variance weighted	364	0.249252	0.0368601	1.35978408427881e-11	0.177007	0.321498	-0.00243634	0.00135188	0.0725796	Pass	Pass	Pass	Pass	Pass	Pass	Pass	Pass
AGA.10435_2	10435_2	AGA	Inverse variance weighted	285	0.200897	0.0308213	7.1189676556535e-11	0.140488	0.261307	301.086	284	0.232426	5.67494	0.223276	0.0509894	1.19288883426554e-5	0.123337	0.323216	0.271495	0.0784762	6.2435230502925e-4	0.117682	0.425308	0.171333	NA	NA	NA	NA	Inverse variance weighted	364	0.226956	0.037297	1.16423279744083e-9	0.153854	0.300058	-0.00135519	0.00138536	0.3288	Pass	Pass	Pass	Pass	Pass	Pass	Pass	Pass
KLB.19557_3	19557_3	KLB	Inverse variance weighted	285	0.210024	0.0322579	7.476421866155579e-11	0.146799	0.27325	340.481	284	0.0120239	16.5886	0.260586	0.0558619	3.08889252531063e-6	0.151096	0.370075	0.243021	0.0819958	0.0032969	0.0823089	0.403732	0.00333333	NA	NA	NA	NA	Inverse variance weighted	363	0.215363	0.0401749	8.29318748223838e-8	0.13662	0.294106	-0.000633898	0.00144783	0.661847	Pass	Pass	Pass	Pass	Pass	Pass	Pass	Pass
CDH3.2643_57	2643_57	CDH3	Inverse variance weighted	285	0.19772	0.0304763	8.71832471646168e-11	0.137986	0.257453	276.044	284	0.621328	2.8823	0.227968	0.0544395	2.81993466528207e-5	0.121266	0.334669	0.234181	0.0774392	0.00272285	0.0824001	0.385962	0.6474	NA	NA	NA	NA	Inverse variance weighted	363	0.234649	0.0384866	1.08145791367612e-9	0.159215	0.310083	-0.00069927	0.00136531	0.608933	Pass	Pass	Pass	Pass	Pass	Pass	Pass	Pass
C1S.8840_61	8840_61	C1S	Inverse variance weighted	285	0.201481	0.0311274	9.62199624426823e-11	0.140471	0.26249	289.139	284	0.404284	1.77733	0.249015	0.0534244	3.14562256706059e-6	0.144303	0.353727	0.232059	0.0789824	0.00357397	0.0772539	0.386865	0.4812	NA	NA	NA	NA	Inverse variance weighted	363	0.241556	0.0372064	8.452359073440179e-11	0.168631	0.31448	-0.000587583	0.00139447	0.673808	Pass	Pass	Pass	Pass	Pass	Pass	Pass	Pass
ATOX1.19233_75	19233_75	ATOX1	Inverse variance weighted	285	0.196324	0.030377	1.02698373885663e-10	0.136785	0.255863	287.656	284	0.428305	1.27092	0.16228	0.0499333	0.00115431	0.0644107	0.260149	0.265294	0.0771689	6.7449951865756e-4	0.114043	0.416545	0.316667	NA	NA	NA	NA	Inverse variance weighted	364	0.220832	0.0371973	2.9071106031257e-9	0.147925	0.293738	-0.001324	0.00136177	0.331749	Pass	Pass	Pass	Pass	Pass	Pass	Pass	Pass
FTCD.9213_24	9213_24	FTCD	Inverse variance weighted	285	0.203858	0.0316154	1.13288592808239e-10	0.141892	0.265824	308.784	284	0.149428	8.02627	0.195043	0.0552133	4.1158461733641e-4	0.0868252	0.303261	0.286231	0.0803073	4.2823293408991e-4	0.128829	0.443633	0.0849333	NA	NA	NA	NA	Inverse variance weighted	363	0.140964	0.0435731	0.00121591	0.055561	0.226368	-0.00158079	0.00141681	0.265479	Pass	Pass	Pass	Pass	Pass	Pass	Pass	Pass
NAT1.12632_14	12632_14	NAT1	Inverse variance weighted	285	0.191783	0.0297464	1.13892894417977e-10	0.13348	0.250086	270.883	284	0.702292	4.84236	0.254883	0.0471636	6.50881923090926e-8	0.162442	0.347323	0.323314	0.0753905	2.47036415087397e-5	0.175549	0.47108	0.627867	NA	NA	NA	NA	Inverse variance weighted	364	0.224223	0.0367533	1.0555824722250402e-9	0.152187	0.29626	-0.0025219	0.00132822	0.0586194	Pass	Pass	Pass	Pass	Pass	Pass	Pass	Pass
SEZ6L.19563_3	19563_3	SEZ6L	Inverse variance weighted	285	-0.201781	0.031355	1.23180755208762e-10	-0.263236	-0.140325	290.91	284	0.376176	2.37531	-0.223258	0.0527992	2.3532112035035e-5	-0.326744	-0.119772	-0.277598	0.0797269	5.7662054488396e-4	-0.433863	-0.121333	0.2584	NA	NA	NA	NA	Inverse variance weighted	364	-0.208675	0.0383003	5.08255539964577e-8	-0.283744	-0.133607	0.00145177	0.00140365	0.301886	Pass	Pass	Pass	Pass	Pass	Pass	Pass	Pass
RPL30.12478_15	12478_15	RPL30	Inverse variance weighted	285	0.19729	0.0307039	1.31383947974029e-10	0.13711	0.25747	297.312	284	0.281659	4.47734	0.243365	0.0508166	1.6753840317579e-6	0.143765	0.342966	0.21962	0.0783806	0.00542968	0.065994	0.373246	0.2448	NA	NA	NA	NA	Inverse variance weighted	364	0.187353	0.0382759	9.84011672918356e-7	0.112333	0.262374	-0.000427669	0.00138079	0.756995	Pass	Pass	Pass	Pass	Pass	Pass	Pass	Pass
MCL1.10396_6	10396_6	MCL1	Inverse variance weighted	285	0.196853	0.0307436	1.52300507674881e-10	0.136596	0.257111	312.426	284	0.11843	9.09858	0.281128	0.0501774	2.11059093008578e-8	0.18278	0.379475	0.251315	0.0783194	0.00148592	0.0978087	0.404821	0.106533	NA	NA	NA	NA	Inverse variance weighted	364	0.208786	0.0386109	6.39321018861885e-8	0.133109	0.284463	-0.00104344	0.0013799	0.450177	Pass	Pass	Pass	Pass	Pass	Pass	Pass	Pass
ACVRL1.16318_12	16318_12	ACVRL1	Inverse variance weighted	285	0.200159	0.0312869	1.57915882778678e-10	0.138837	0.261481	305.978	284	0.176911	7.18282	0.220995	0.0562108	8.44007225021973e-5	0.110822	0.331169	0.168208	0.0796104	0.0354855	0.0121718	0.324245	0.115467	NA	NA	NA	NA	Inverse variance weighted	364	0.243832	0.0393811	5.95551315134143e-10	0.166645	0.321019	6.1241426563692e-4	0.00140279	0.662756	Pass	Pass	Pass	Pass	Pass	Pass	Pass	Pass
GNS.3616_3	3616_3	GNS	Inverse variance weighted	285	0.191067	0.0298763	1.60268135450639e-10	0.132509	0.249625	280.712	284	0.543995	1.17141	0.242348	0.0489373	7.33713722188062e-7	0.146431	0.338265	0.209223	0.0757763	0.00613807	0.0607012	0.357744	0.543267	NA	NA	NA	NA	Inverse variance weighted	363	0.204715	0.0382163	8.4734083844657e-8	0.129811	0.279619	-0.000348452	0.00133653	0.794502	Pass	Pass	Pass	Pass	Pass	Pass	Pass	Pass
RPRD1B.19126_4	19126_4	RPRD1B	Inverse variance weighted	285	0.191162	0.0299032	1.62980169861134e-10	0.132552	0.249773	287.365	284	0.433054	1.17113	0.219398	0.0486317	6.43931837579691e-6	0.12408	0.314716	0.261183	0.0759985	6.7723889283526e-4	0.112226	0.41014	0.4048	NA	NA	NA	NA	Inverse variance weighted	364	0.236361	0.0370495	1.77540492557818e-10	0.163744	0.308978	-0.00134332	0.00134039	0.31711	Pass	Pass	Pass	Pass	Pass	Pass	Pass	Pass
SERPIND1.3316_58	3316_58	SERPIND1	Inverse variance weighted	285	0.213151	0.0333689	1.68386787766346e-10	0.147748	0.278554	332.519	284	0.0251259	14.5913	0.259505	0.057059	5.4155802137799e-6	0.147669	0.37134	0.208548	0.084839	0.0145645	0.0422632	0.374832	0.0187333	NA	NA	NA	NA	Inverse variance weighted	363	0.318155	0.0406609	5.0923079564307504e-15	0.23846	0.397851	8.83650494520953e-5	0.00149677	0.952964	Pass	Pass	Pass	Pass	Pass	Pass	Pass	Pass
CST8.10572_65	10572_65	CST8	Inverse variance weighted	285	0.210993	0.0330659	1.75936931341524e-10	0.146184	0.275802	316.869	284	0.0873921	10.3731	0.213751	0.0566968	1.6320353034342e-4	0.102625	0.324876	0.206509	0.0838215	0.0143471	0.0422185	0.370799	0.00633333	0.1974644432156221	0.0323109	6.111396718874519	3.063977977236276e-9	Inverse variance weighted	364	0.253532	0.0413763	8.928460589696191e-10	0.172435	0.33463	8.61950259536509e-5	0.00147999	0.953598	Pass	Pass	Pass	Pass	Pass	Pass	Pass	Pass
TGFB3.3520_58	3520_58	TGFB3	Inverse variance weighted	285	0.193378	0.0303105	1.77209157631017e-10	0.133969	0.252786	294.928	284	0.315379	3.70527	0.215923	0.0506944	2.05053149642664e-5	0.116562	0.315285	0.262162	0.0769923	7.5730486248328e-4	0.111257	0.413066	0.298933	NA	NA	NA	NA	Inverse variance weighted	363	0.216497	0.037837	1.05379000050346e-8	0.142336	0.290657	-0.00131975	0.00135793	0.331938	Pass	Pass	Pass	Pass	Pass	Pass	Pass	Pass
VEGFA.2597_8	2597_8	VEGFA	Inverse variance weighted	285	0.204468	0.0321045	1.90484160362068e-10	0.141543	0.267393	307.613	284	0.160506	7.67629	0.271063	0.0550968	8.66501278718568e-7	0.163073	0.379053	0.312614	0.0816033	1.5729987785465e-4	0.152671	0.472556	0.0107333	0.1971343614035263	0.0313047	6.297277301092658	1.075133496016813e-9	Inverse variance weighted	363	0.25021	0.0370276	1.4051299674981399e-11	0.177635	0.322784	-0.00207579	0.00144051	0.150688	Pass	Pass	Pass	Pass	Pass	Pass	Pass	Pass
MCEMP1.6283_60	6283_60	MCEMP1	Inverse variance weighted	285	0.193165	0.0303676	2.00601963710249e-10	0.133644	0.252685	291.931	284	0.360306	2.71674	0.217835	0.0488865	8.35303208331637e-6	0.122017	0.313653	0.198043	0.0772992	0.0109241	0.0465368	0.34955	0.398467	NA	NA	NA	NA	Inverse variance weighted	363	0.224367	0.0383966	5.1141262965833405e-9	0.14911	0.299625	-9.34544e-05	0.00136121	0.945312	Pass	Pass	Pass	Pass	Pass	Pass	Pass	Pass
PSPN.2696_87	2696_87	PSPN	Inverse variance weighted	285	0.194961	0.0306801	2.08902764934672e-10	0.134828	0.255094	296.511	284	0.292771	4.21939	0.262929	0.0492891	9.58488965620628e-8	0.166322	0.359535	0.279842	0.0777346	3.7566859250048e-4	0.127482	0.432202	0.200267	NA	NA	NA	NA	Inverse variance weighted	364	0.254253	0.0381398	2.6225167506482897e-11	0.179499	0.329007	-0.00163112	0.00137272	0.235734	Pass	Pass	Pass	Pass	Pass	Pass	Pass	Pass
CAPG.4968_50	4968_50	CAPG	Inverse variance weighted	285	0.198109	0.03122	2.21582895258461e-10	0.136918	0.259301	305.979	284	0.176897	7.18322	0.22034	0.0492761	7.765947118514e-6	0.123759	0.316921	0.234727	0.0791679	0.00328542	0.0795578	0.389896	0.0909333	NA	NA	NA	NA	Inverse variance weighted	363	0.275589	0.0360281	2.0212460936876e-14	0.204974	0.346204	-0.000702635	0.00139566	0.615045	Pass	Pass	Pass	Pass	Pass	Pass	Pass	Pass
HGF.2681_23	2681_23	HGF	Inverse variance weighted	285	0.207974	0.0328018	2.2927899768495003e-10	0.143683	0.272266	327.205	284	0.0395495	13.2043	0.273303	0.0493602	3.07871861861712e-8	0.176557	0.370049	0.324523	0.082995	1.1552370891665e-4	0.161853	0.487193	0.0132	NA	NA	NA	NA	Inverse variance weighted	363	0.260925	0.039314	3.2026897367949495e-11	0.183869	0.33798	-0.00223686	0.00146383	0.127608	Pass	Pass	Pass	Pass	Pass	Pass	Pass	Pass
MMP19.6425_87	6425_87	MMP19	Inverse variance weighted	285	0.205425	0.0324383	2.4078069782971303e-10	0.141845	0.269004	298.603	284	0.264218	4.89049	0.207227	0.0557313	2.005514899166e-4	0.0979934	0.31645992875775403	0.192798	0.0826591	0.0203784	0.0307861	0.35481	0.375533	NA	NA	NA	NA	Inverse variance weighted	363	0.235413	0.0414388	1.3392827489727e-8	0.154193	0.316632	2.4184390423431e-4	0.00145576	0.868174	Pass	Pass	Pass	Pass	Pass	Pass	Pass	Pass
PRLH.6543_182	6543_182	PRLH	Inverse variance weighted	285	0.188926	0.0298394	2.42907401191218e-10	0.130441	0.247411	288.304	284	0.417759	1.49286	0.24219	0.0526	4.13699152983891e-6	0.139094	0.345286	0.274188	0.0756208	3.415086858883e-4	0.125971	0.422405	0.418933	NA	NA	NA	NA	Inverse variance weighted	363	0.233399	0.0363932	1.4243777294057002e-10	0.162068	0.304729	-0.00163835	0.0013354	0.220895	Pass	Pass	Pass	Pass	Pass	Pass	Pass	Pass
FAM159A.13431_74	13431_74	FAM159A	Inverse variance weighted	285	0.18936	0.0299146	2.45113627129104e-10	0.130728	0.247993	287.789	284	0.426139	1.31646	0.226926	0.0499766	5.60802918632615e-6	0.128972	0.324881	0.288341	0.0756935	1.7094352315223e-4	0.139981	0.4367	0.431667	NA	NA	NA	NA	Inverse variance weighted	364	0.27047	0.0368553	2.15674958571599e-13	0.198234	0.342707	-0.00190146	0.00133618	0.155822	Pass	Pass	Pass	Pass	Pass	Pass	Pass	Pass
RHOB.18166_4	18166_4	RHOB	Inverse variance weighted	285	0.192669	0.0304619	2.53361304712926e-10	0.132964	0.252374	289.022	284	0.406165	1.73756	0.206529	0.0469678	1.09637024942382e-5	0.11447172537681399	0.298586	0.269285	0.0769647	5.426029237806e-4	0.118434	0.420136	0.284067	NA	NA	NA	NA	Inverse variance weighted	364	0.212359	0.0375079	1.49868719003676e-8	0.138843	0.285874	-0.00147409	0.00135995	0.279319	Pass	Pass	Pass	Pass	Pass	Pass	Pass	Pass
SIGLEC12.8352_26	8352_26	SIGLEC12	Inverse variance weighted	285	0.21432	0.033905	2.59547093084799e-10	0.147866	0.280774	344.475	284	0.00810002	17.5556	0.252964	0.0519272	1.10747509990883e-6	0.151187	0.354741	0.316735	0.0861869	2.8448460753295e-4	0.147808	0.485661	0.0101333	0.22481152900621693	0.03223	6.975225474855061	1.9553860069921065e-11	Inverse variance weighted	363	0.259127	0.040871	2.29597843125894e-10	0.179019	0.339234	-0.00196281	0.00151895	0.197336	Pass	Pass	Pass	Pass	Pass	Pass	Pass	Pass
CD163.5028_59	5028_59	CD163	Inverse variance weighted	285	0.225949	0.0357702	2.6725096992873003e-10	0.155839	0.296059	373.515	284	2.81991869999e-4	23.9657	0.231067	0.0543607	2.13184785803402e-5	0.12452	0.337614	0.263912	0.091047	0.00404129	0.0854595	0.442364	6.66666666666667e-5	0.21067535744185917	0.0340203	6.192640834851802	1.9512249213149188e-9	Inverse variance weighted	363	0.278273	0.0498978	2.44904791604749e-8	0.180473	0.376072	-0.00072862	0.00160655	0.650514	Pass	Pass	Pass	Pass	Pass	Pass	Pass	Pass
TLL1.6383_90	6383_90	TLL1	Inverse variance weighted	285	0.216036	0.0342034	2.6808153171755303e-10	0.148997	0.283074	343.485	284	0.00894732	17.318	0.196273	0.0594995	9.7118570800026e-4	0.0796545	0.312892	0.145674	0.0868451	0.0945673	-0.0245419	0.315891	0.00646667	NA	NA	NA	NA	Inverse variance weighted	363	0.171946	0.0446801	1.1890386424e-4	0.0843729	0.259519	0.00135251	0.00153434	0.378798	Pass	Pass	Pass	Pass	Pass	Pass	Pass	Pass
SPINK4.19213_1	19213_1	SPINK4	Inverse variance weighted	285	0.201531	0.0319247	2.74194734573712e-10	0.138959	0.264103	319.394	284	0.0728037	11.0815	0.285455	0.0477938	2.33436065868809e-9	0.191779	0.379131	0.282986	0.0809804	5.5107065388463e-4	0.124265	0.441708	0.125467	NA	NA	NA	NA	Inverse variance weighted	364	0.214556	0.038956	3.63674827152402e-8	0.138202	0.290909	-0.00156386	0.00142892	0.274696	Pass	Pass	Pass	Pass	Pass	Pass	Pass	Pass
ARFGAP1.11556_19	11556_19	ARFGAP1	Inverse variance weighted	285	0.19415	0.0307821	2.84078496046831e-10	0.133817	0.254482	285.071	284	0.470959	0.375779	0.22416	0.050238	8.12131903038241e-6	0.125693	0.322626	0.29495	0.0780967	1.9368592894763e-4	0.14188	0.448019	0.403067	NA	NA	NA	NA	Inverse variance weighted	364	0.265859	0.0430952	6.86774900482306e-10	0.181392	0.350326	-0.00193211	0.00137618	0.161426	Pass	Pass	Pass	Pass	Pass	Pass	Pass	Pass
GPT.16015_19	16015_19	GPT	Inverse variance weighted	285	0.195075	0.030937	2.87167784889705e-10	0.134438	0.255711	299.458	284	0.253016	5.16184	0.241542	0.0500214	1.37372615741707e-6	0.1435	0.339584	0.161061	0.0787767	0.0418273	0.00665828	0.315463	0.3312	NA	NA	NA	NA	Inverse variance weighted	364	0.195472	0.0393885	6.95344721686126e-7	0.11827	0.272673	6.524409698863e-4	0.00138929	0.638988	Pass	Pass	Pass	Pass	Pass	Pass	Pass	Pass
CYR61.6264_9	6264_9	CYR61	Inverse variance weighted	285	0.18895	0.0300324	3.1432398720257903e-10	0.130087	0.247814	295.882	284	0.30165	4.01586	0.208068	0.0470758	9.87661897946408e-6	0.1158	0.300337	0.274448	0.0763712	3.8454750016132e-4	0.12476	0.424136	0.3052	NA	NA	NA	NA	Inverse variance weighted	363	0.203708	0.0389796	1.73198842419536e-7	0.127308	0.280108	-0.00163882	0.00134615	0.224462	Pass	Pass	Pass	Pass	Pass	Pass	Pass	Pass
IFNLR1.7192_37	7192_37	IFNLR1	Inverse variance weighted	285	0.189749	0.0301991	3.31568092312912e-10	0.130558	0.248939	278.648	284	0.578471	1.92081	0.178336	0.0523252	6.5385878181368e-4	0.0757789	0.280894	0.230202	0.0768913	0.00299808	0.0794947	0.380909	0.47	NA	NA	NA	NA	Inverse variance weighted	363	0.188022	0.0378622	6.83674547958811e-7	0.113812	0.262231	-0.000777268	0.00135868	0.567724	Pass	Pass	Pass	Pass	Pass	Pass	Pass	Pass
THBS2.3339_33	3339_33	THBS2	Inverse variance weighted	285	0.190639	0.0303576	3.39090485294956e-10	0.131138	0.25014	280.88	284	0.541176	1.11084	0.236739	0.0516878	4.64586645303911e-6	0.135431	0.338047	0.155894	0.0770714	0.0440423	0.00483385	0.306954	0.398467	NA	NA	NA	NA	Inverse variance weighted	363	0.182329	0.0410156	8.77496528700596e-6	0.101938	0.262719	6.6672064512292e-4	0.00135937	0.624186	Pass	Pass	Pass	Pass	Pass	Pass	Pass	Pass
NAALADL1.17505_125	17505_125	NAALADL1	Inverse variance weighted	285	0.19776	0.0315042	3.44584380730332e-10	0.136012	0.259508	306.473	284	0.171831	7.33275	0.235269	0.0475351	7.44555175075541e-7	0.1421	0.328438	0.286817	0.0799307	3.9208803340789e-4	0.130152	0.443481	0.246333	NA	NA	NA	NA	Inverse variance weighted	364	0.271142	0.0419957	1.0721377536462601e-10	0.18883	0.353453	-0.00170577	0.00140725	0.226475	Pass	Pass	Pass	Pass	Pass	Pass	Pass	Pass
AKR1B10.16081_38	16081_38	AKR1B10	Inverse variance weighted	285	0.197137	0.0314616	3.70559027090408e-10	0.135472	0.258802	304.534	284	0.192294	6.7428	0.217026	0.0480878	6.38809600669923e-6	0.122774	0.311278	0.204561	0.0801584	0.0112378	0.04745	0.361671	0.222267	NA	NA	NA	NA	Inverse variance weighted	364	0.186978	0.0395224	2.23486713841225e-6	0.109514	0.264442	-0.000142359	0.00141336	0.919841	Pass	Pass	Pass	Pass	Pass	Pass	Pass	Pass
MSR1.15533_97	15533_97	MSR1	Inverse variance weighted	285	0.221101	0.0353074	3.7968085028593e-10	0.151898	0.290303	372.628	284	3.1627802841022e-4	23.7845	0.19719	0.0531199	2.0549301854759e-4	0.0930749	0.301305	0.140451	0.0884802	0.113544	-0.0329699	0.313872	1.33333333333333e-4	NA	NA	NA	NA	Inverse variance weighted	364	0.299357	0.0453107	3.92824208126383e-11	0.210548	0.388166	0.00156223	0.00157154	0.321034	Pass	Pass	Pass	Pass	Pass	Pass	Pass	Pass
PSMB3.18339_207	18339_207	PSMB3	Inverse variance weighted	285	0.194172	0.0310972	4.26432773190915e-10	0.133221	0.255123	301.919	284	0.222306	5.93493	0.225544	0.0530122	2.09460199512607e-5	0.12164	0.329447	0.253066	0.0791784	0.0015505	0.0978759	0.408255	0.276933	NA	NA	NA	NA	Inverse variance weighted	364	0.259196	0.0372196	3.3080990994949597e-12	0.186246	0.332147	-0.00112809	0.00139461	0.419259	Pass	Pass	Pass	Pass	Pass	Pass	Pass	Pass
OAF.6414_8	6414_8	OAF	Inverse variance weighted	285	0.193453	0.0309989	4.35821256997873e-10	0.132695	0.254211	280.202	284	0.552541	1.35559	0.19791	0.0570116	5.177367765029e-4	0.0861677	0.309653	0.346316	0.0789258	1.61721344278993e-5	0.191622	0.501011	0.5904	NA	NA	NA	NA	Inverse variance weighted	363	0.280236	0.0377555	1.15030489955972e-13	0.206235	0.354237	-0.00292844	0.00139049	0.0360811	Pass	Pass	Fail	Pass	Pass	Pass	Fail	Fail
RBM23.11590_5	11590_5	RBM23	Inverse variance weighted	285	0.193018	0.0309449	4.44713538647334e-10	0.132366	0.25367	301.148	284	0.231666	5.69427	0.223594	0.0507261	1.04391440949902e-5	0.124171	0.323017	0.21977	0.0787187	0.0055978	0.0654814	0.374059	0.1164	NA	NA	NA	NA	Inverse variance weighted	364	0.20729	0.0382316	5.89501614029551e-8	0.132356	0.282224	-0.000512923	0.00138737	0.711877	Pass	Pass	Pass	Pass	Pass	Pass	Pass	Pass
GLRX.18386_36	18386_36	GLRX	Inverse variance weighted	285	0.188068	0.0301958	4.716137773896101e-10	0.128884	0.247252	297.051	284	0.285249	4.39359	0.223395	0.0475608	2.63948362243845e-6	0.130176	0.316615	0.316221	0.0764466	4.65388630653005e-5	0.166386	0.466057	0.265267	NA	NA	NA	NA	Inverse variance weighted	364	0.182304	0.0354985	2.81337884335687e-7	0.112727	0.251881	-0.00246238	0.00135044	0.0692985	Pass	Pass	Pass	Pass	Pass	Pass	Pass	Pass
NAB1.13933_276	13933_276	NAB1	Inverse variance weighted	285	0.190665	0.0306259	4.79610915371082e-10	0.130639	0.250692	298.858	284	0.260851	4.97152	0.228459	0.0495552	4.02286571970662e-6	0.131331	0.325588	0.346049	0.0772392	1.08338923640591e-5	0.19466	0.497437	0.311733	NA	NA	NA	NA	Inverse variance weighted	364	0.273531	0.0376035	3.48784255321438e-13	0.199828	0.347234	-0.00298334	0.0013631	0.0294398	Pass	Pass	Fail	Pass	Pass	Pass	Fail	Fail
FAS.9459_7	9459_7	FAS	Inverse variance weighted	285	0.204615	0.0330442	5.93473184641819e-10	0.139848	0.269381	329.265	284	0.033293	13.7473	0.271512	0.055711	1.09592626737295e-6	0.162318	0.380705	0.158227	0.084169	0.0611524	-0.00674408	0.323198	0.0296667	0.2032279798080439	0.0316264	6.425894596339797	5.140537663292623e-10	Inverse variance weighted	363	0.181478	0.0423604	1.83451990335896e-5	0.0984512	0.264504	8.9045581703168e-4	0.00148568	0.549414	Pass	Pass	Pass	Pass	Pass	Pass	Pass	Pass
ENO3.16616_137	16616_137	ENO3	Inverse variance weighted	285	0.206104	0.0332862	5.94523463847137e-10	0.140863	0.271345	342.988	284	0.00940116	17.1984	0.308226	0.0518212	2.7164198490193103e-9	0.206656	0.409795	0.293019	0.0843932	5.971683753978e-4	0.127608	0.458429	0.0103333	0.2155184050360121	0.0318722	6.761954259512372	7.113616548889833e-11	Inverse variance weighted	364	0.149195	0.0424182	4.3606275624688e-4	0.0660552	0.232335	-0.00166727	0.00148778	0.263389	Pass	Pass	Pass	Pass	reverse	Pass	Fail	Fail
MAPK11.5004_69	5004_69	MAPK11	Inverse variance weighted	285	0.179307	0.0289865	6.17621153290116e-10	0.122493	0.236121	254.433	284	0.895847	11.6206	0.149205	0.0476983	0.00175936	0.0557167	0.242694	0.212098	0.0736804	0.00429872	0.0676849	0.356512	0.794067	NA	NA	NA	NA	Inverse variance weighted	363	0.174069	0.0358576	1.20721113263985e-6	0.103788	0.24435	-0.000629436	0.00130026	0.6287	Pass	Pass	Pass	Pass	Pass	Pass	Pass	Pass
VCAM1.2967_8	2967_8	VCAM1	Inverse variance weighted	285	0.211402	0.0341879	6.268399782650071e-10	0.144394	0.278411	338.773	284	0.0141649	16.1679	0.239849	0.0532521	6.66781492936981e-6	0.135475	0.344223	0.168639	0.086975	0.0535037	-0.00183248	0.33911	0.0139333	0.1965743788837474	0.0325694	6.035553988131978	4.666591080179104e-9	Inverse variance weighted	363	0.220932	0.0426317	2.19129167452973e-7	0.137374	0.30449	8.2137434266948e-4	0.00153573	0.593179	Pass	Pass	Pass	Pass	Pass	Pass	Pass	Pass
IL21R.9366_54	9366_54	IL21R	Inverse variance weighted	285	0.190161	0.0307731	6.431755857178821e-10	0.129846	0.250476	292.096	284	0.357765	2.7717	0.202405	0.0490044	3.62223417809136e-5	0.106356	0.298454	0.261461	0.0781783	9.3579332133653e-4	0.108232	0.414691	0.273333	NA	NA	NA	NA	Inverse variance weighted	363	0.238797	0.0369445	1.02198046523142e-10	0.166385	0.311208	-0.00136749	0.00137835	0.321989	Pass	Pass	Pass	Pass	Pass	Pass	Pass	Pass
SLC35G2.13501_10	13501_10	SLC35G2	Inverse variance weighted	285	0.196419	0.0317975	6.52543066810119e-10	0.134096	0.258742	317.251	284	0.0850477	10.4811	0.280413	0.0506846	3.15681415195598e-8	0.181071	0.379755	0.297838	0.0804518	2.5701386927856e-4	0.140153	0.455524	0.1122	NA	NA	NA	NA	Inverse variance weighted	364	0.300248	0.0402862	9.133481806830741e-14	0.221287	0.379209	-0.00194457	0.00141736	0.17116	Pass	Pass	Pass	Pass	Pass	Pass	Pass	Pass
WISP1.3057_55	3057_55	WISP1	Inverse variance weighted	285	0.192305	0.0311413	6.60608574780058e-10	0.131268	0.253342	297.731	284	0.275932	4.61184	0.230775	0.0547369	2.48588989595972e-5	0.123491	0.338059	0.269695	0.0790302	7.375066684586e-4	0.114796	0.424595	0.337	NA	NA	NA	NA	Inverse variance weighted	363	0.270498	0.0398095	1.0845456677539e-11	0.192471	0.348525	-0.00148755	0.00139623	0.287599	Pass	Pass	Pass	Pass	Pass	Pass	Pass	Pass
CD72.7009_8	7009_8	CD72	Inverse variance weighted	285	0.189207	0.0307693	7.78632455663572e-10	0.128899	0.249515	296.775	284	0.289082	4.30461	0.227024	0.0492977	4.12134848254677e-6	0.130401	0.323647	0.216824	0.0781243	0.00588121	0.0637004	0.369948	0.4294	NA	NA	NA	NA	Inverse variance weighted	363	0.184716	0.0396437	3.17144165339151e-6	0.107014	0.262417	-0.000531091	0.00138056	0.700755	Pass	Pass	Pass	Pass	Pass	Pass	Pass	Pass
PCDH10.9018_38	9018_38	PCDH10	Inverse variance weighted	285	-0.189872	0.0309253	8.2672186886003e-10	-0.250486	-0.129259	301.678	284	0.225203	5.85993	-0.262813	0.0535758	9.32164478606161e-7	-0.367822	-0.157805	-0.170182	0.0785159	0.031032	-0.324073	-0.0162906	0.0891333	NA	NA	NA	NA	Inverse variance weighted	363	-0.205888	0.0382747	7.48067817248391e-8	-0.280907	-0.13087	-0.000379014	0.00138873	0.785113	Pass	Pass	Pass	Pass	Pass	Pass	Pass	Pass
MYNN.12455_48	12455_48	MYNN	Inverse variance weighted	285	0.183674	0.0299194	8.30659912333515e-10	0.125032	0.242316	282.594	284	0.512413	0.497682	0.258594	0.0510604	4.09536205050236e-7	0.158515	0.358672	0.22825	0.0760036	0.00291083	0.079283	0.377217	0.6202	NA	NA	NA	NA	Inverse variance weighted	364	0.209445	0.0355875	3.97188782553588e-9	0.139694	0.279197	-0.000854987	0.00134007	0.523979	Pass	Pass	Pass	Pass	Pass	Pass	Pass	Pass
F13B.5658_64	5658_64	F13B	Inverse variance weighted	285	0.208323	0.0339427	8.3842427609501e-10	0.141795	0.274851	360.661	284	0.001381	21.2557	0.225931	0.0542247	3.09211170117383e-5	0.119651	0.332212	0.213028	0.0864042	0.0142766	0.0436753	0.38238	8e-4	0.2005033926299854	0.0326931	6.132894000916397	2.717643766470928e-9	Inverse variance weighted	363	0.280195	0.0382846	2.50292258025733e-13	0.205158	0.355233	-9.02159e-05	0.00152314	0.95281	Pass	Pass	Pass	Pass	Pass	Pass	Pass	Pass
PTGR1.19617_5	19617_5	PTGR1	Inverse variance weighted	285	0.178513	0.0291058	8.61078768273342e-10	0.121466	0.23556	272.857	284	0.672101	4.08368	0.163534	0.0487953	8.0394570357824e-4	0.0678954	0.259173	0.208825	0.0741989	0.00522962	0.0633956	0.354255	0.634333	NA	NA	NA	NA	Inverse variance weighted	363	0.164101	0.038306	1.83609576640323e-5	0.089021	0.239181	-0.000579819	0.00130553	0.657291	Pass	Pass	Pass	Pass	Pass	Pass	Pass	Pass
HTR6.13561_5	13561_5	HTR6	Inverse variance weighted	285	0.183493	0.0299257	8.69866158376143e-10	0.124839	0.242148	288.68	284	0.411678	1.6210921578450599	0.220462	0.050626	1.3323582887379e-5	0.121235	0.319689	0.303288	0.0758996	8.22516935879544e-5	0.154525	0.452051	0.427267	NA	NA	NA	NA	Inverse variance weighted	364	0.240507	0.0372499	1.0709416094718001e-10	0.167497	0.313517	-0.00228898	0.0013336	0.0871847	Pass	Pass	Pass	Pass	Pass	Pass	Pass	Pass
UST.8364_74	8364_74	UST	Inverse variance weighted	285	-0.18918	0.0309286	9.55537397598754e-10	-0.2498	-0.12856	282.548	284	0.513182	0.513967	-0.228687	0.0559057	4.30267901743795e-5	-0.338262	-0.119112	-0.215861	0.0784171	0.00629216	-0.369559	-0.0621634	0.2014	NA	NA	NA	NA	Inverse variance weighted	363	-0.215659	0.0391503	3.61909371405571e-8	-0.292394	-0.138925	5.1295231919029e-4	0.00138538	0.711465	Pass	Pass	Pass	Pass	Pass	Pass	Pass	Pass
CRHBP.6039_24	6039_24	CRHBP	Inverse variance weighted	285	0.205448	0.0336621	1.03940083307654e-9	0.13947	0.271425	333.506	284	0.0230177	14.8441	0.215783	0.052413	3.83891343843757e-5	0.113053	0.318512	0.0926629	0.0853759	0.278689	-0.0746738	0.26	0.0238	NA	NA	NA	NA	Inverse variance weighted	363	0.224056	0.0413118	5.84285797548579e-8	0.143085	0.305027	0.00216293	0.00150518	0.151824	Pass	Pass	Pass	Pass	Pass	Pass	Pass	Pass
PCSK7.4459_68	4459_68	PCSK7	Inverse variance weighted	285	0.189655	0.0311005	1.07315037744481e-9	0.128698	0.250612	360.905	284	0.00134188	21.309	0.214828	0.0498121	1.61220869002379e-5	0.117196	0.31246	0.221048	0.0790376	0.00551575	0.0661345	0.375962	0.00133333	0.1930368762385182	0.0290341	6.648629297605041	1.3969347535536936e-10	Inverse variance weighted	363	0.0718746	0.111634	0.519677	-0.146928	0.290677	-0.000601572	0.001392	0.665951	Pass	Pass	Pass	Pass	Pass	Fail	Fail	Fail
CLPSL1.9526_3	9526_3	CLPSL1	Inverse variance weighted	285	0.199149	0.0326717	1.09123699926761e-9	0.135112	0.263185	322.275	284	0.0585913	11.8766	0.22783	0.0510777	8.17826495736814e-6	0.127718	0.327943	0.269444	0.0827775	0.00127147	0.107201	0.431688	0.0678667	NA	NA	NA	NA	Inverse variance weighted	363	0.288464	0.0366282	3.3948936658005506e-15	0.216673	0.360255	-0.00135062	0.00146125	0.356122	Pass	Pass	Pass	Pass	Pass	Pass	Pass	Pass
NXT2.19255_124	19255_124	NXT2	Inverse variance weighted	285	0.183566	0.0301252	1.10514797059826e-9	0.12452	0.242611	300.159	284	0.244029	5.38338	0.2189	0.0532983	4.00685689720458e-5	0.114436	0.323365	0.208294	0.0766526	0.00698594	0.0580545	0.358533	0.2446	NA	NA	NA	NA	Inverse variance weighted	364	0.177335	0.0356802	6.69058315736229e-7	0.107402	0.247269	-0.000475871	0.00135605	0.725906	Pass	Pass	Pass	Pass	Pass	Pass	Pass	Pass
ENTPD6.8932_1	8932_1	ENTPD6	Inverse variance weighted	285	0.189117	0.0310763	1.1607499227760802e-9	0.128208	0.250027	301.572	284	0.226486	5.82686	0.210436	0.0506482	3.25486433547456e-5	0.111166	0.309706	0.30009	0.0788062	1.7184276619619e-4	0.14563	0.45455	0.2048	NA	NA	NA	NA	Inverse variance weighted	363	0.253114	0.0376759	1.83972830992084e-11	0.17927	0.326959	-0.00213103	0.0013913	0.126718	Pass	Pass	Pass	Pass	reverse	Pass	Fail	Fail
APOF.12370_30	12370_30	APOF	Inverse variance weighted	285	-0.217187	0.0358342	1.3538558467267e-9	-0.287422	-0.146952	370.844	284	3.9738893393701e-4	23.418	-0.207793	0.0531911	9.3629885718976e-5	-0.312048	-0.103538	-0.26854	0.0912845	0.00353314	-0.447457	-0.0896219	1.33333333333333e-4	-0.208043	0.0337188	-6.16993	2.2167427272401238e-9	Inverse variance weighted	364	-0.165189	0.0456669	2.9774037077591e-4	-0.254696	-0.0756818	9.8502016172236e-4	0.00161009	0.541174	Pass	Pass	Pass	Pass	Pass	Pass	Pass	Pass
HLA.19636_23	19636_23	HLA	Inverse variance weighted	285	0.206558	0.0341223	1.41753082167483e-9	0.139679	0.273438	347.082	284	0.00620226	18.175	0.289753	0.0505754	1.00948609066971e-8	0.190625	0.388881	0.350316	0.0864607	6.57289599759533e-5	0.180853	0.519779	0.0054	NA	NA	NA	NA	Inverse variance weighted	363	0.261405	0.0397633	4.89740309038281e-11	0.183469	0.339341	-0.00275272	0.00152231	0.0716285	Pass	Pass	Pass	Pass	Pass	Pass	Pass	Pass
ADH1C.15525_294	15525_294	ADH1C	Inverse variance weighted	285	0.189488	0.0313678	1.53309164811509e-9	0.128007	0.250969	304.403	284	0.193738	6.70249	0.115912	0.053544	0.0304035	0.0109654	0.220858	0.118954	0.0789533	0.133019	-0.0357943	0.273703	0.1234	NA	NA	NA	NA	Inverse variance weighted	364	0.16005	0.0445445	3.2684703930211e-4	0.0727428	0.247357	0.00136534	0.0014025	0.331134	Pass	Pass	Pass	Pass	reverse	Pass	Fail	Fail
C5.2851_63	2851_63	C5	Inverse variance weighted	285	0.197706	0.0327394	1.55288054022906e-9	0.133537	0.261875	336.798	284	0.0170527	15.676356030039999	0.238015	0.0538807	9.98733017544895e-6	0.132409	0.343621	0.327277	0.0829804	1.0108786891909e-4	0.164635	0.489919	0.0416	NA	NA	NA	NA	Inverse variance weighted	363	0.253065	0.0359893	2.04051976004582e-12	0.182526	0.323604	-0.00248286	0.00146198	0.0905527	Pass	Pass	Pass	Pass	Pass	Pass	Pass	Pass
HBZ.6919_3	6919_3	HBZ	Inverse variance weighted	285	0.18982	0.031435	1.55574901578648e-9	0.128207	0.251432	261.856	284	0.822851	8.45651	0.255822	0.054972	3.26075378901595e-6	0.148077	0.363567	0.251214	0.0804163	0.0019698	0.0935977	0.40883	0.772533	NA	NA	NA	NA	Inverse variance weighted	363	0.200061	0.0381535	1.57489726976793e-7	0.12528	0.274842	-0.00117284	0.001414	0.407548	Pass	Pass	Pass	Pass	Pass	Pass	Pass	Pass
BMP8B.15668_19	15668_19	BMP8B	Inverse variance weighted	285	0.181359	0.0300493	1.58570809591319e-9	0.12246270557260901	0.240256	285.09	284	0.470654	0.382172	0.199909	0.0486404	3.95772078964811e-5	0.104574	0.295244	0.210688	0.0765429	0.00629553	0.0606639	0.360712	0.579933	NA	NA	NA	NA	Inverse variance weighted	364	0.217727	0.0389609	2.29225990807745e-8	0.141364	0.294091	-0.00056264	0.00135015	0.677196	Pass	Pass	Pass	Pass	Pass	Pass	Pass	Pass
SDF2L1.6990_44	6990_44	SDF2L1	Inverse variance weighted	285	0.181175	0.0300334	1.6146952896477602e-9	0.12231	0.240041	252.358	284	0.911842	12.5383	0.241347	0.0493617	1.01161996565436e-6	0.144598	0.338096	0.230345	0.0763042	0.00276935	0.0807885	0.379901	0.865867	NA	NA	NA	NA	Inverse variance weighted	363	0.241373	0.0371297	7.989504086137928e-11	0.168599	0.314147	-0.000943791	0.00134641	0.4839	Pass	Pass	Pass	Pass	Pass	Pass	Pass	Pass
ITM2A.7765_15	7765_15	ITM2A	Inverse variance weighted	285	0.18274	0.0303048	1.6387359026461e-9	0.123343	0.242138	288.935	284	0.407563	1.708	0.204684	0.0482306	2.19711789129396e-5	0.110152	0.299216	0.253019	0.0769909	0.0011429	0.102117	0.403921	0.4128	NA	NA	NA	NA	Inverse variance weighted	363	0.221993	0.0384315	7.6351094894092e-9	0.146667	0.297319	-0.00134594	0.00135545	0.321568	Pass	Pass	Pass	Pass	Pass	Pass	Pass	Pass
MLL2.13623_4	13623_4	MLL2	Inverse variance weighted	285	0.179271	0.0297666	1.71688635446499e-9	0.120928	0.237613	279.461	284	0.564918	1.62411	0.234852	0.0483885	1.21326284998042e-6	0.14001	0.329693	0.265699	0.0756285	5.1520610305484e-4	0.117467	0.413931	0.5696	NA	NA	NA	NA	Inverse variance weighted	364	0.200446	0.0373022	7.71944806691249e-8	0.127334	0.273559	-0.0016584	0.00133404	0.214847	Pass	Pass	Pass	Pass	Pass	Pass	Pass	Pass
TPP1.17691_1	17691_1	TPP1	Inverse variance weighted	285	0.189956	0.0315749	1.7872854448401e-9	0.128069	0.251842	299.052	284	0.258299	5.03323	0.209738	0.0559999	1.8015121106805e-4	0.0999787	0.319498	0.166793	0.0804021	0.0389376	0.00920531	0.324382	0.0114	0.1949234373967517	0.0308429	6.319881563296208	9.45106649224981e-10	Inverse variance weighted	364	0.215708	0.0407026	1.16051991812437e-7	0.135931	0.295485	4.4389747881039e-4	0.00141667	0.754255	Pass	Pass	Pass	Pass	Pass	Pass	Pass	Pass
RPS19.19166_15	19166_15	RPS19	Inverse variance weighted	285	0.185226	0.030884	2.00384279685489e-9	0.124694	0.245759	299.199	284	0.256383	5.07975	0.213911	0.0469319	5.16692671008567e-6	0.121924	0.305897	0.204974	0.0785009	0.00950632	0.0511119	0.358836	0.1098	NA	NA	NA	NA	Inverse variance weighted	364	0.188104	0.0376733	5.94362938243231e-7	0.114264	0.261944	-0.000379296	0.0013858	0.784513	Pass	Pass	Pass	Pass	Pass	Pass	Pass	Pass
EIF4EBP3.18859_7	18859_7	EIF4EBP3	Inverse variance weighted	285	0.17442	0.0291085	2.07199828092859e-9	0.117367	0.231472	273.177	284	0.667111	3.96185	0.242822	0.0495398	9.50827595208506e-7	0.145724	0.33992	0.25871	0.0739403	5.4243250685693e-4	0.113787	0.403633	0.4912	NA	NA	NA	NA	Inverse variance weighted	364	0.113862	0.0360709	0.00159611	0.043163	0.184561	-0.00161878	0.00130535	0.21596	Pass	Pass	Pass	Pass	Pass	Pass	Pass	Pass
STAU2.12970_35	12970_35	STAU2	Inverse variance weighted	285	0.178306	0.0297623	2.0852802224846303e-9	0.119972	0.23664	289.194	284	0.403396	1.79611	0.193355	0.0482893	6.22578195669034e-5	0.0987076	0.288002	0.231308	0.0762243	0.00263269	0.0819083	0.380707	0.383933	NA	NA	NA	NA	Inverse variance weighted	364	0.198287	0.0366605	6.34679603994354e-8	0.126433	0.270142	-0.00101159	0.00133915	0.450642	Pass	Pass	Pass	Pass	Pass	Pass	Pass	Pass
CA3.3799_11	3799_11	CA3	Inverse variance weighted	285	0.188682	0.0314975	2.09334895492594e-9	0.126947	0.250417	304.65	284	0.191024	6.77839	0.232898	0.0528146	1.0349886923441e-5	0.129382	0.336415	0.259887	0.0799569	0.00129192	0.103172	0.416603	0.161533	NA	NA	NA	NA	Inverse variance weighted	363	0.118434	0.0397721	0.00290317	0.0404804	0.196387	-0.00136556	0.00140939	0.333421	Pass	Pass	Pass	Pass	Pass	Pass	Pass	Pass
C3.5803_24	5803_24	C3	Inverse variance weighted	285	0.192448	0.0321438	2.13605914133221e-9	0.129446	0.25545	319.062	284	0.0746012	10.9892	0.231908	0.0526387	1.05462886234736e-5	0.128736	0.33508	0.283614	0.0815582	5.8579570908992e-4	0.12376	0.443468	0.0974667	NA	NA	NA	NA	Inverse variance weighted	363	0.260708	0.0362554	6.438372488012199e-13	0.189647	0.331768	-0.00175253	0.00144115	0.224975	Pass	Pass	Pass	Pass	Pass	Pass	Pass	Pass
ART3.7970_315	7970_315	ART3	Inverse variance weighted	285	-0.204882	0.034236	2.1721034467672e-9	-0.271984	-0.137779	350.942	284	0.0041245	19.0749	-0.216303	0.0549884	8.36806945365695e-5	-0.32408	-0.108526	-0.261597	0.087113	0.00291258	-0.432338	-0.0908553	2.66666666666667e-4	-0.189911	0.0337409	-5.62852	4.1738683195161376e-8	Inverse variance weighted	363	-0.241112	0.0433316	2.63137404620127e-8	-0.326042	-0.156182	0.00109016	0.00153947	0.479442	Pass	Pass	Pass	Pass	Pass	Pass	Pass	Pass
LINGO1.6620_82	6620_82	LINGO1	Inverse variance weighted	285	0.192872	0.0322334	2.1824721251463904e-9	0.129695	0.256049	314.488	284	0.10314	9.6944	0.216845	0.0531949	4.57340495493238e-5	0.112583	0.321107	0.245693	0.0817773	0.00289916	0.085409	0.405976	0.1236	NA	NA	NA	NA	Inverse variance weighted	363	0.197409	0.0419684	2.55417414979788e-6	0.115151	0.279667	-0.00101226	0.00144007	0.482683	Pass	Pass	Pass	Pass	reverse	Pass	Fail	Fail
FABP1.11516_7	11516_7	FABP1	Inverse variance weighted	285	0.189232	0.0316897	2.3519275651738804e-9	0.127121	0.251344	314.06	284	0.106182	9.57143	0.208175	0.051386	5.09558203027445e-5	0.107458	0.308891	0.174405	0.0808722	0.0318827	0.0158958	0.332915	0.0975333	NA	NA	NA	NA	Inverse variance weighted	364	0.227302	0.0399041	1.22502218998552e-8	0.14909	0.305514	2.8438389594834e-4	0.00142666	0.842143	Pass	Pass	Pass	Pass	Pass	Pass	Pass	Pass
CACNA2D3.8885_6	8885_6	CACNA2D3	Inverse variance weighted	285	-0.197464	0.0330836	2.3924342916873e-9	-0.262308	-0.13262	328.235	284	0.0363086	13.4766	-0.205798	0.0555537	2.1181201474819e-4	-0.314684	-0.0969132	-0.230807	0.0840019	0.00638808	-0.39545	-0.0661629	2.66666666666667e-4	-0.18954	0.0327989	-5.77884	1.8886411872381884e-8	Inverse variance weighted	363	-0.312373	0.0427087	2.59217295637705e-13	-0.396082	-0.228664	6.4063934551483e-4	0.00148317	0.666115	Pass	Pass	Pass	Pass	Pass	Pass	Pass	Pass
CCL3.3040_59	3040_59	CCL3	Inverse variance weighted	285	0.184252	0.0308894	2.4478273844891904e-9	0.123709	0.244796	287.098	284	0.437439	1.07902	0.188456	0.0536589	4.4457126102346e-4	0.0832842	0.293627	0.231322	0.078397	0.00343623	0.0776644	0.384981	0.412733	NA	NA	NA	NA	Inverse variance weighted	363	0.178767	0.0369659	1.32479632033523e-6	0.106314	0.25122	-0.000904032	0.00138364	0.514047	Pass	Pass	Pass	Pass	Pass	Pass	Pass	Pass
PAXIP1.12894_3	12894_3	PAXIP1	Inverse variance weighted	285	0.178893	0.030023	2.54530864137751e-9	0.120048	0.237738	284.516	284	0.480209	0.18152	0.210258	0.0494754	2.14021276773094e-5	0.113286	0.307229	0.253863	0.076234	9.8352286764389e-4	0.104444	0.403281	0.5722	NA	NA	NA	NA	Inverse variance weighted	364	0.212227	0.0357247	2.83930848658319e-9	0.142207	0.282248	-0.00143802	0.00134415	0.285605	Pass	Pass	Pass	Pass	Pass	Pass	Pass	Pass
KLHL13.12463_7	12463_7	KLHL13	Inverse variance weighted	285	0.181111	0.0304521	2.7243045611988104e-9	0.121425	0.240797	296.405	284	0.294264	4.18501	0.255363	0.0488783	1.746510438247e-7	0.159562	0.351165	0.268719	0.0773181	5.8988529238248e-4	0.117176	0.420263	0.408733	NA	NA	NA	NA	Inverse variance weighted	364	0.185762	0.0381071	1.08959384055339e-6	0.111072	0.260452	-0.00167976	0.00136287	0.218778	Pass	Pass	Pass	Pass	Pass	Pass	Pass	Pass
SMIM9.8888_33	8888_33	SMIM9	Inverse variance weighted	285	0.180252	0.0303169	2.7546194513716503e-9	0.120831	0.239673	264.035	284	0.796744	7.56151	0.202751	0.049261	3.85752973105735e-5	0.106199	0.299303	0.287237	0.0770645	2.3376327352246e-4	0.13619	0.438283	0.322667	NA	NA	NA	NA	Inverse variance weighted	363	0.193693	0.0413637	2.83149464061176e-6	0.11262	0.274766	-0.00205743	0.00136253	0.132159	Pass	Pass	Pass	Pass	Pass	Pass	Pass	Pass
NFASC.7179_69	7179_69	NFASC	Inverse variance weighted	285	0.186061	0.0313103	2.8073426781773103e-9	0.124693	0.247429	295.522	284	0.306796	3.89888	0.210947	0.0506195	3.082172511269e-5	0.111733	0.310162	0.195214	0.0795891	0.0147798	0.039219	0.351208	0.320467	NA	NA	NA	NA	Inverse variance weighted	363	0.178549	0.039587	6.47374210307474e-6	0.100959	0.25614	-0.000175837	0.00140528	0.900512	Pass	Pass	Pass	Pass	Pass	Pass	Pass	Pass
ERO1L.7060_2	7060_2	ERO1L	Inverse variance weighted	285	0.177698	0.0299328	2.91030755702316e-9	0.11903	0.236366	287.79	284	0.426125	1.31677	0.25792	0.0514463	5.34790842897287e-7	0.157086	0.358755	0.252609	0.0760293	0.00100939	0.103592	0.401627	0.465267	NA	NA	NA	NA	Inverse variance weighted	363	0.204907	0.0375444	4.82222232058586e-8	0.131321	0.278494	-0.0014369	0.00134064	0.28472	Pass	Pass	Pass	Pass	Pass	Pass	Pass	Pass
LAMA4.6577_64	6577_64	LAMA4	Inverse variance weighted	285	0.183104	0.0308583	2.96168663589857e-9	0.122622	0.243587	301.929	284	0.222183	5.93812	0.221842	0.0526572	2.52060186475784e-5	0.118634	0.32505	0.201665	0.0785313	0.0107435	0.0477437	0.355586	0.281933	NA	NA	NA	NA	Inverse variance weighted	363	0.220601	0.0357877	7.08566771938434e-10	0.150458	0.290745	-0.000355636	0.00138326	0.797288	Pass	Pass	Pass	Pass	Pass	Pass	Pass	Pass
RBBP4.15331_47	15331_47	RBBP4	Inverse variance weighted	285	0.185109	0.0311991	2.97187531425993e-9	0.123959	0.246259	313.424	284	0.110829	9.38805	0.209065	0.0460459	5.61577496603476e-6	0.118815	0.299315	0.196128	0.0796487	0.0143964	0.0400167	0.352239	0.0690667	NA	NA	NA	NA	Inverse variance weighted	364	0.191692	0.0387643	7.61154864201845e-7	0.115714	0.26767	-0.000211424	0.00140567	0.880549	Pass	Pass	Pass	Pass	Pass	Pass	Pass	Pass
RET.3220_40	3220_40	RET	Inverse variance weighted	285	0.192621	0.0325045	3.1045223749216303e-9	0.128912	0.25633	329.194	284	0.0334945	13.7287	0.227047	0.0523112	1.42273546570586e-5	0.124518	0.329577	0.304915	0.0825156	2.6369172322485e-4	0.143184	0.466646	0.0190667	NA	NA	NA	NA	Inverse variance weighted	363	0.2053	0.0441184	3.26518825534553e-6	0.118828	0.291772	-0.00215461	0.00145579	0.139978	Pass	Pass	Pass	Pass	Pass	Pass	Pass	Pass
INHBC.15686_49	15686_49	INHBC	Inverse variance weighted	285	0.159057	0.0268509	3.14718491154094e-9	0.10643	0.211685	355.159	284	0.0025955	20.0358	0.165272	0.0408012	5.10703686058108e-5	0.085302	0.245243	0.240134	0.0680256	4.8479587414992e-4	0.106804	0.373464	NA	0.15955034073326407	0.0251815	6.336003367001286	8.619168797361175e-10	Inverse variance weighted	364	0.203704	0.0332654	9.14851316034343e-10	0.138504	0.268904	-0.00155618	0.00119993	0.195724	Pass	Pass	Pass	Pass	Pass	Pass	Pass	Pass
CREB3L4.11308_8	11308_8	CREB3L4	Inverse variance weighted	285	0.189756	0.03206	3.2434141749463e-9	0.126919	0.252594	324.165	284	0.0505567	12.3904	0.201239	0.0511342	8.30186893313107e-5	0.101016	0.301462	0.308721	0.0810824	1.7214240560367e-4	0.1498	0.467643	0.0602667	NA	NA	NA	NA	Inverse variance weighted	364	0.244121	0.0404326	1.5631277928296102e-9	0.164873	0.323369	-0.00228332	0.00143013	0.111475	Pass	Pass	Pass	Pass	Pass	Pass	Pass	Pass
LEFTY2.15503_15	15503_15	LEFTY2	Inverse variance weighted	285	0.187551	0.031703	3.30132621193954e-9	0.125413	0.249689	297.66	284	0.2769	4.58902	0.258902	0.0512549	4.38912230697428e-7	0.158442	0.359361	0.237585	0.08063	0.0034801	0.0795506	0.39562	0.212067	NA	NA	NA	NA	Inverse variance weighted	364	0.25191	0.0398293	2.53658745415227e-10	0.173844	0.329975	-0.000958533	0.00142001	0.500214	Pass	Pass	Pass	Pass	Pass	Pass	Pass	Pass
HMGN1.9187_2	9187_2	HMGN1	Inverse variance weighted	285	0.186878	0.0316216	3.4245976312299803e-9	0.1249	0.248857	302.104	284	0.220085	5.99275	0.220892	0.050652	1.29479865341125e-5	0.121614	0.32017	0.319338	0.0798897	8.18178506525893e-5	0.162754	0.475922	0.170533	NA	NA	NA	NA	Inverse variance weighted	363	0.234277	0.0380302	7.26217635598673e-10	0.159737	0.308816	-0.00254084	0.00140832	0.0722686	Pass	Pass	Pass	Pass	Pass	Pass	Pass	Pass
NPTN.7194_36	7194_36	NPTN	Inverse variance weighted	285	-0.194932	0.0329961	3.4686368509107502e-9	-0.259604	-0.13026	330.123	284	0.0309481	13.9713	-0.242033	0.0510227	2.09913454638642e-6	-0.342038	-0.142029	-0.37325	0.0831787	1.05019619498364e-5	-0.536281	-0.21022	0.00426667	NA	NA	NA	NA	Inverse variance weighted	363	-0.189128	0.040285	2.66920417251494e-6	-0.268087	-0.11017	0.00342626	0.0014692	0.0203989	Pass	Pass	Fail	Pass	Pass	Pass	Fail	Fail
HNF4A.10041_3	10041_3	HNF4A	Inverse variance weighted	285	0.190578	0.0322642	3.48804935249286e-9	0.12734	0.253816	298.899	284	0.260305	4.9847	0.196598	0.0507425	1.0687829438183e-4	0.0971425	0.296053	0.277061	0.0820484	8.3608609370994e-4	0.116246	0.437875	0.291533	NA	NA	NA	NA	Inverse variance weighted	364	0.240847	0.0422422	1.18702349610551e-8	0.158053	0.323642	-0.00165725	0.00144576	0.252647	Pass	Pass	Pass	Pass	Pass	Pass	Pass	Pass
PROK2.10754_113	10754_113	PROK2	Inverse variance weighted	285	0.19472	0.0329853	3.56466699205164e-9	0.130069	0.259371	316.142	284	0.0919882	10.167	0.280033	0.0508139	3.56895489075771e-8	0.180438	0.379629	0.265452	0.0839154	0.00172951	0.100978	0.429927	0.0599333	NA	NA	NA	NA	Inverse variance weighted	364	0.22884	0.0423948	6.74515778919363e-8	0.145746	0.311934	-0.00135692	0.00148016	0.360059	Pass	Pass	Pass	Pass	Pass	Pass	Pass	Pass
MAN1B1.7071_23	7071_23	MAN1B1	Inverse variance weighted	285	0.17864	0.0302657	3.58226266870325e-9	0.11932	0.237961	290.746	284	0.378742	2.32039	0.161771	0.0481031	7.7099647480337e-4	0.0674887	0.256053	0.190343	0.0769445	0.0139565	0.0395316	0.341154	0.346333	NA	NA	NA	NA	Inverse variance weighted	363	0.196205	0.0363805	6.92328656348285e-8	0.1249	0.267511	-0.000224424	0.00135623	0.868688	Pass	Pass	Pass	Pass	Pass	Pass	Pass	Pass
HCAR2.13495_48	13495_48	HCAR2	Inverse variance weighted	285	0.181949	0.0308335	3.6130246727699503e-9	0.121515	0.242382	300.164	284	0.24396	5.38508	0.211628	0.0493746	1.81782194667241e-5	0.114854	0.308402	0.303361	0.077984865714281107	1.2501422724072e-4	0.150511	0.456211	0.266133	NA	NA	NA	NA	Inverse variance weighted	364	0.23681	0.0370962	1.72897471318891e-10	0.164101	0.309518	-0.00233122	0.0013762	0.0913737	Pass	Pass	Pass	Pass	Pass	Pass	Pass	Pass
C9.3060_43	3060_43	C9	Inverse variance weighted	285	0.202177	0.0342759	3.66779312930083e-9	0.134996	0.269358	352.782	284	0.00337735	19.4969	0.262778	0.0531414	7.6191425118507e-7	0.15862	0.366935	0.336174	0.0866986	1.3126619267735e-4	0.166245	0.506104	0.00413333	NA	NA	NA	NA	Inverse variance weighted	363	0.275356	0.0418633	4.78421724422807e-11	0.193304	0.357408	-0.00256898	0.00152767	0.0937419	Pass	Pass	Pass	Pass	Pass	Pass	Pass	Pass
ALPI.17441_4	17441_4	ALPI	Inverse variance weighted	285	0.178477	0.03028	3.7640506670426704e-9	0.119129	0.237826	242.668	284	0.96391	17.0321	0.216719	0.0534224	4.97674920484411e-5	0.112012	0.321427	0.292322	0.0771726	1.8557921220845e-4	0.141064	0.443581	0.955467	NA	NA	NA	NA	Inverse variance weighted	364	0.168351	0.0379199	9.01074732773436e-6	0.094028	0.242674	-0.0021812	0.00136001	0.109871	Pass	Pass	Pass	Pass	Pass	Pass	Pass	Pass
FAS.5392_73	5392_73	FAS	Inverse variance weighted	285	0.194335	0.032985	3.82413816576933e-9	0.129685	0.258986	329.929	284	0.0314648	13.9209	0.216148	0.0564848	1.2989223562143e-4	0.105438	0.326859	0.0977059	0.0837084	0.244105	-0.0663626	0.261774	0.0354	0.1941740523704757	0.0314501	6.174040980758789	2.1582979597612235e-9	Inverse variance weighted	363	0.156635	0.0413977	1.5452818536261e-4	0.075496	0.237775	0.00185231	0.00147507	0.210246	Pass	Pass	Pass	Pass	Pass	Pass	Pass	Pass
DVL2.13575_40	13575_40	DVL2	Inverse variance weighted	285	0.185213	0.031438	3.8296645496999104e-9	0.123595	0.246832	297.171	284	0.283594	4.4321434894216996	0.136466	0.0536379	0.0109524	0.0313359	0.241597	0.190449	0.0799023	0.0178072	0.0338408	0.347058	0.357533	NA	NA	NA	NA	Inverse variance weighted	364	0.16945	0.0406324	3.04183894148053e-5	0.0898101	0.249089	-0.000100439	0.00140857	0.943205	Pass	Pass	Pass	Pass	Pass	Pass	Pass	Pass
F3.4931_59	4931_59	F3	Inverse variance weighted	285	0.178615	0.0303429	3.94355543349405e-9	0.119143	0.238087	289.428	284	0.399654	1.87535	0.234667	0.0485883	1.36731748409514e-6	0.139434	0.329901	0.305459	0.0766677	8.61881921814333e-5	0.15519	0.455728	0.461267	NA	NA	NA	NA	Inverse variance weighted	363	0.209117	0.0374582	2.36836489988945e-8	0.135699	0.282535	-0.00243751	0.00135398	0.0728849	Pass	Pass	Pass	Pass	Pass	Pass	Pass	Pass
CCPG1.8889_5	8889_5	CCPG1	Inverse variance weighted	285	0.173996	0.0295904	4.098628014366721e-9	0.115999	0.231994	274.248	284	0.650212	3.55578	0.178519	0.0477831	1.8695042820895e-4	0.0848642	0.272174	0.244226	0.0752315	0.00130962	0.0967719	0.391679	0.630667	NA	NA	NA	NA	Inverse variance weighted	363	0.205693	0.0378012	5.28536472646266e-8	0.131602	0.279783	-0.00134642	0.00132607	0.310809	Pass	Pass	Pass	Pass	Pass	Pass	Pass	Pass
MYB.11618_83	11618_83	MYB	Inverse variance weighted	285	0.172808	0.0295102	4.745171229845741e-9	0.114968	0.230648	259.661	284	0.847034	9.37347	0.168594	0.0471278	3.4704716019921e-4	0.0762238	0.260965	0.262063	0.0748293	5.3615147988205e-4	0.115397	0.408728	0.839333	NA	NA	NA	NA	Inverse variance weighted	364	0.181497	0.035224	2.5681668645653e-7	0.112458	0.250536	-0.00171192	0.00131892	0.195353	Pass	Pass	Pass	Pass	Pass	Pass	Pass	Pass
CA6.3352_80	3352_80	CA6	Inverse variance weighted	285	-0.181882	0.0311656	5.347421097977461e-9	-0.242967	-0.120797	259.55	284	0.848193	9.42001	-0.163264	0.0503166	0.00117561	-0.261885	-0.0646434	-0.169457	0.0791926	0.0332251	-0.324675	-0.0142398	0.839267	NA	NA	NA	NA	Inverse variance weighted	363	-0.256343	0.0405147	2.49702120692107e-10	-0.335752	-0.176934	-0.000237752	0.0013931	0.86461	Pass	Pass	Pass	Pass	Pass	Pass	Pass	Pass
IL18.5661_15	5661_15	IL18	Inverse variance weighted	285	0.187899	0.0322053	5.39763929289662e-9	0.124777	0.251022	310.556	284	0.133698	8.5511	0.194246	0.0509153	1.3613244533712e-4	0.0944525	0.29404	0.23797	0.0819787	0.00398908	0.0772919	0.398649	0.147733	NA	NA	NA	NA	Inverse variance weighted	363	0.195355	0.0367996	1.1045644679911e-7	0.123228	0.267483	-0.000961041	0.0014467	0.507041	Pass	Pass	Pass	Pass	Pass	Pass	Pass	Pass
AKR7A3.18173_11	18173_11	AKR7A3	Inverse variance weighted	285	0.192254	0.0329519	5.39933973876257e-9	0.127668	0.256839	329	284	0.0340473	13.6779	0.175302	0.0519797	7.4487102992975e-4	0.0734217	0.277182	0.172289	0.0838609	0.0408496	0.00792127	0.336656	0.00933333	0.19277535186190728	0.0322039	5.986080292804369	6.12749843543616e-9	Inverse variance weighted	364	0.146116	0.0440886	9.1926596179355e-4	0.059702	0.232529	3.8335539189846e-4	0.00148028	0.795843	Pass	Pass	Pass	Pass	Pass	Pass	Pass	Pass
S100A12.5852_6	5852_6	S100A12	Inverse variance weighted	285	0.180449	0.0309303	5.4089759647479715e-9	0.119826	0.241073	279.03	284	0.572117	1.78133	0.253938	0.0511771	6.97872537899809e-7	0.153631	0.354246	0.305922	0.0786626	1.2548267390444e-4	0.151744	0.460101	0.375933	NA	NA	NA	NA	Inverse variance weighted	363	0.206919	0.0389672	1.09587139848502e-7	0.130543	0.283294	-0.00240171	0.00138442	0.0838632	Pass	Pass	Pass	Pass	Pass	Pass	Pass	Pass
TEAD4.12516_13	12516_13	TEAD4	Inverse variance weighted	285	0.174272	0.0298889	5.5212788228464e-9	0.115689	0.232854	285.412	284	0.465283	0.494874	0.219961	0.048325	5.32124377989491e-6	0.125244	0.314678	0.278697	0.0754455	2.6489892710952e-4	0.130824	0.426571	0.555133	NA	NA	NA	NA	Inverse variance weighted	364	0.157323	0.037038	2.1606540717296e-5	0.0847284	0.229917	-0.0020042	0.00133007	0.132967	Pass	Pass	Pass	Pass	Pass	Pass	Pass	Pass
TP53.6168_11	6168_11	TP53	Inverse variance weighted	285	0.181632	0.031165	5.606759045814091e-9	0.120549	0.242716	303.108	284	0.208324	6.30387	0.20484	0.0491678	3.09803949443952e-5	0.108471	0.301208	0.194571	0.0794136	0.0148878	0.0389199	0.350221	0.2442	NA	NA	NA	NA	Inverse variance weighted	363	0.213906	0.0401313	9.81300868650406e-8	0.135249	0.292563	-0.000248115	0.0014003	0.859488	Pass	Pass	Pass	Pass	Pass	Pass	Pass	Pass
SRA1.18220_141	18220_141	SRA1	Inverse variance weighted	285	0.176553	0.0303768	6.16962264616931e-9	0.117014	0.236091	271.817	284	0.688155	4.48223	0.216514	0.0486427	8.54277539771021e-6	0.121174	0.311853	0.196742	0.0768717	0.0110068	0.0460733	0.34741	0.6864	NA	NA	NA	NA	Inverse variance weighted	364	0.207709	0.0365604	1.33706037916921e-8	0.136051	0.279368	-0.000388324	0.00135824	0.775162	Pass	Pass	Pass	Pass	Pass	Pass	Pass	Pass
SERPINE1.2925_9	2925_9	SERPINE1	Inverse variance weighted	285	0.195205	0.0336401	6.523863227734321e-9	0.12927	0.261139	332.177	284	0.0258947	14.5034	0.241728	0.0524473	4.0468069825862e-6	0.138931	0.344524	0.303092	0.0851307	4.3434819652392e-4	0.136235	0.469948	0.00666667	NA	NA	NA	NA	Inverse variance weighted	363	0.176013	0.0431166	4.45981025833827e-5	0.091505	0.260522	-0.00206948	0.00150051	0.168927	Pass	Pass	Pass	Pass	Pass	Pass	Pass	Pass
MASP1.3605_77	3605_77	MASP1	Inverse variance weighted	285	0.177553	0.030613	6.63393489531333e-9	0.117552	0.237555	287.476	284	0.431248	1.20907	0.256098	0.0505555	4.06961145287158e-7	0.157009	0.355186	0.228133	0.0779348	0.00369769	0.0753803	0.380885	0.4362	NA	NA	NA	NA	Inverse variance weighted	363	0.190269	0.0393525	1.33157372288829e-6	0.113138	0.2674	-0.000970963	0.00137563	0.480874	Pass	Pass	Pass	Pass	Pass	Pass	Pass	Pass
ENOX2.13422_66	13422_66	ENOX2	Inverse variance weighted	285	0.172849	0.0298277	6.83524964746277e-9	0.114387	0.231311	285.478	284	0.464199	0.517618	0.218348	0.0477301	4.77048155142952e-6	0.124797	0.311899	0.278579	0.0755299	2.7061687423479e-4	0.13054	0.426618	0.353733	NA	NA	NA	NA	Inverse variance weighted	364	0.193834	0.035885	6.60730054862569e-8	0.123499	0.264168	-0.00202844	0.00133183	0.128865	Pass	Pass	Pass	Pass	Pass	Pass	Pass	Pass
CHFR.11320_29	11320_29	CHFR	Inverse variance weighted	285	0.177245	0.0305923	6.882128761779141e-9	0.117284	0.237206	293.67	284	0.333916	3.29279	0.224828	0.053163	2.3469671056818e-5	0.120629	0.329028	0.239367	0.077587	0.0022359	0.0872961	0.391437	0.341133	NA	NA	NA	NA	Inverse variance weighted	364	0.21577	0.0378825	1.22816611836057e-8	0.14152	0.290019	-0.00119317	0.00136937	0.384314	Pass	Pass	Pass	Pass	Pass	Pass	Pass	Pass
ARHGAP1.11955_1	11955_1	ARHGAP1	Inverse variance weighted	285	0.173291	0.0299241	6.996207631931331e-9	0.11464	0.231942	275.73	284	0.626412	2.99916	0.173769	0.051937	8.2058607400393e-4	0.0719721	0.275565	0.184947	0.0758999	0.0154376	0.0361832	0.333711	0.551	NA	NA	NA	NA	Inverse variance weighted	364	0.189618	0.0358168	1.19606883488022e-7	0.119417	0.259819	-0.000223744	0.00133894	0.867406	Pass	Pass	Pass	Pass	Pass	Pass	Pass	Pass
STAU1.12471_47	12471_47	STAU1	Inverse variance weighted	285	0.178824	0.0308932	7.10337580342829e-9	0.118273	0.239375	300.298	284	0.242268	5.42722	0.192146	0.0465845	3.71256621379963e-5	0.10084	0.283451	0.190494	0.0787004	0.0161288	0.0362415	0.344747	0.117933	NA	NA	NA	NA	Inverse variance weighted	364	0.209715	0.0377996	2.88844876074959e-8	0.135628	0.283802	-0.000223662	0.0013868	0.871989	Pass	Pass	Pass	Pass	Pass	Pass	Pass	Pass
EIF5.2612_5	2612_5	EIF5	Inverse variance weighted	285	0.174075	0.0300765	7.133756711959441e-9	0.115125	0.233025	275.179	284	0.635326	3.20573	0.198831	0.0504062	7.99417390026707e-5	0.100035	0.297627	0.19524	0.0764491	0.0111778	0.0454002	0.345081	0.619	NA	NA	NA	NA	Inverse variance weighted	363	0.166879	0.0360453	3.66202082472742e-6	0.0962299	0.237527	-0.000406474	0.0013498	0.763532	Pass	Pass	Pass	Pass	Pass	Pass	Pass	Pass
PLA2G2A.2692_74	2692_74	PLA2G2A	Inverse variance weighted	285	0.181935	0.0314556	7.2998833923211e-9	0.120282	0.243589	284.425	284	0.481728	0.149597	0.242037	0.0537886	6.8023244488589e-6	0.136611	0.347462	0.309579	0.0794346	1.2150173477099e-4	0.153887	0.465271	0.5036	NA	NA	NA	NA	Inverse variance weighted	363	0.239945	0.0379868	2.67497737145996e-10	0.165491	0.314399	-0.00246358	0.00140799	0.081252	Pass	Pass	Pass	Pass	Pass	Pass	Pass	Pass
RIPK2.8993_151	8993_151	RIPK2	Inverse variance weighted	285	0.177939	0.0307696	7.34023694214252e-9	0.11763	0.238247	297.767	284	0.275438	4.62349	0.226487	0.0551875	4.06140777488367e-5	0.11832	0.334655	0.211785	0.0784639	0.00737003	0.0579959	0.365574	0.2652	NA	NA	NA	NA	Inverse variance weighted	363	0.179129	0.0363391	8.2489131154749e-7	0.107905	0.250354	-0.000648958	0.00138359	0.639403	Pass	Pass	Pass	Pass	Pass	Pass	Pass	Pass
MAP2K2.3628_3	3628_3	MAP2K2	Inverse variance weighted	285	0.178356	0.0308568	7.465026655403811e-9	0.117876	0.238835	271.931	284	0.686405	4.43829	0.188976	0.0534896	4.1096004883333e-4	0.0841361	0.293815	0.168522	0.0781918	0.0319869	0.0152657	0.321778	0.439333	NA	NA	NA	NA	Inverse variance weighted	363	0.207255	0.0374301	3.07499478590307e-8	0.133892	0.280618	1.8912716906309e-4	0.00138173	0.891225	Pass	Pass	Pass	Pass	Pass	Pass	Pass	Pass
CHCHD10.11270_17	11270_17	CHCHD10	Inverse variance weighted	285	0.171879	0.0297522	7.60310874014998e-9	0.113565	0.230194	287.443	284	0.431787	1.19772	0.180218	0.0475313	1.4970116199289e-4	0.0870566	0.273379	0.19466	0.0757591	0.0106979	0.0461725	0.343148	0.510067	NA	NA	NA	NA	Inverse variance weighted	364	0.203411	0.0380347	8.8916064755806e-8	0.128863	0.277959	-0.000436802	0.00133551	0.743858	Pass	Pass	Pass	Pass	Pass	Pass	Pass	Pass
LRP11.15472_16	15472_16	LRP11	Inverse variance weighted	285	0.17571	0.0304333	7.758830495867191e-9	0.116061	0.23536	306.278	284	0.173821	7.27372	0.210822	0.0497827	2.28719221542191e-5	0.113247	0.308396	0.159353	0.077884	0.0416775	0.00670038	0.312006	0.226067	NA	NA	NA	NA	Inverse variance weighted	364	0.245592	0.0392666	3.98886613879659e-10	0.168629	0.322554	3.1319504705444e-4	0.00137228	0.819632	Pass	Pass	Pass	Pass	Pass	Pass	Pass	Pass
EPHA1.3431_54	3431_54	EPHA1	Inverse variance weighted	285	0.188904	0.0327196	7.76791961465896e-9	0.124774	0.253035	265.763	284	0.774601	6.862	0.221688	0.0568146	9.54219766677458e-5	0.110331	0.333044	0.25275	0.0828736	0.0025066	0.0903182	0.415183	0.404333	NA	NA	NA	NA	Inverse variance weighted	363	0.249468	0.0390211	1.62484546386793e-10	0.172987	0.32595	-0.00122867	0.00146527	0.402442	Pass	Pass	Pass	Pass	Pass	Pass	Pass	Pass
RBFOX2.11462_8	11462_8	RBFOX2	Inverse variance weighted	285	0.179839	0.0311519	7.78867680054677e-9	0.118781	0.240896	317.737	284	0.0821376	10.618	0.169191	0.0482582	4.5498736526232e-4	0.0746046	0.263777	0.240227	0.0793781	0.00270288	0.0846457	0.395808	0.124	NA	NA	NA	NA	Inverse variance weighted	364	0.194939	0.0356945	4.7261872019619e-8	0.124978	0.2649	-0.00115913	0.00140127	0.408818	Pass	Pass	Pass	Pass	Pass	Pass	Pass	Pass
DCXR.17758_79	17758_79	DCXR	Inverse variance weighted	285	0.176871	0.0306714	8.087138901835761e-9	0.116755	0.236986	270.778	284	0.703863	4.88294	0.219052	0.0523973	2.90737707769644e-5	0.116354	0.321751	0.210001	0.0779532	0.00748304	0.057213	0.36279	0.6222	NA	NA	NA	NA	Inverse variance weighted	364	0.12606	0.0436935	0.00391278	0.0404212	0.2117	-0.000636364	0.00137653	0.644224	Pass	Pass	Pass	Pass	Pass	Pass	Pass	Pass
COL15A1.8974_172	8974_172	COL15A1	Inverse variance weighted	285	0.195181	0.0338554	8.158746306848381e-9	0.128825	0.261538	333.188	284	0.0236799	14.7628	0.189796	0.0556136	6.430957102716e-4	0.080793	0.298798	0.175215	0.0862796	0.0432115	0.00610731	0.344323	0.0116	0.19322472879888233	0.0310726	6.218497974759698	1.6867563976463303e-9	Inverse variance weighted	363	0.241986	0.0427715	1.53457920230482e-8	0.158154	0.325818	3.823915144341e-4	0.00151947	0.801486	Pass	Pass	Pass	Pass	Pass	Pass	Pass	Pass
RBBP9.10064_12	10064_12	RBBP9	Inverse variance weighted	285	0.177792	0.0308695	8.43704569975277e-9	0.117288	0.238297	298.221	284	0.269311	4.76873	0.215542	0.0493862	1.27461108994308e-5	0.118745	0.312339	0.30052	0.0780669	1.4635679897551e-4	0.147509	0.453532	0.0632667	NA	NA	NA	NA	Inverse variance weighted	364	0.221642	0.0373853	3.0555709518963102e-9	0.148367	0.294917	-0.00235534	0.00137697	0.088266	Pass	Pass	Pass	Pass	Pass	Pass	Pass	Pass
FAM107A.2760_2	2760_2	FAM107A	Inverse variance weighted	285	0.173564	0.0301473	8.552909989901521e-9	0.114475	0.232652	283.477	284	0.497589	0.184321	0.229868	0.0507414	5.89330105255077e-6	0.130415	0.329321	0.209067	0.0766066	0.00674853	0.058918	0.359216	0.457133	NA	NA	NA	NA	Inverse variance weighted	363	0.175483	0.0381352	4.19263679947747e-6	0.100738	0.250228	-0.00068202	0.00135278	0.614538	Pass	Pass	Pass	Pass	Pass	Pass	Pass	Pass
COMT.18382_109	18382_109	COMT	Inverse variance weighted	285	0.177836	0.0308956	8.610871286412561e-9	0.117281	0.238391	278.602	284	0.579229	1.93751	0.234534	0.0495297	2.18818107877176e-6	0.137456	0.331612	0.232489	0.078418	0.00328731	0.07879	0.386188	0.651933	NA	NA	NA	NA	Inverse variance weighted	364	0.13829	0.0387665	3.607566910563e-4	0.0623073	0.214272	-0.00104857	0.00138283	0.448916	Pass	Pass	Pass	Pass	Pass	Pass	Pass	Pass
CLPSL2.7767_1	7767_1	CLPSL2	Inverse variance weighted	285	0.17176	0.0298422	8.63238543635485e-9	0.11327	0.230251	281.992	284	0.522507	0.711967	0.223232	0.0476893	2.85528365548177e-6	0.129761	0.316703	0.245121	0.0750203	0.00121922	0.0980811	0.392161	0.517533	NA	NA	NA	NA	Inverse variance weighted	363	0.196453	0.0378032	2.02830706925178e-7	0.122358	0.270547	-0.00141685	0.00132933	0.287407	Pass	Pass	Pass	Pass	Pass	Pass	Pass	Pass
HOPX.19196_73	19196_73	HOPX	Inverse variance weighted	285	0.170629	0.0296488	8.66441517949263e-9	0.112517	0.22874	286.108	284	0.453749	0.736819	0.194984	0.0498592	9.20334761028735e-5	0.0972598	0.292708	0.178693	0.0753171	0.0183345	0.0310718	0.326315	0.600467	NA	NA	NA	NA	Inverse variance weighted	364	0.219042	0.0383994	1.16813155865536e-8	0.143779	0.294305	-0.000155152	0.00133154	0.907323	Pass	Pass	Pass	Pass	Pass	Pass	Pass	Pass
PLCG1.4563_61	4563_61	PLCG1	Inverse variance weighted	285	0.172507	0.0299789	8.70196546271344e-9	0.113748	0.231265	267.907	284	0.74548	6.00698	0.198391	0.0486775	4.58918548097989e-5	0.102983	0.293799	0.234236	0.0763833	0.00237461	0.0845245	0.383947	0.7492	NA	NA	NA	NA	Inverse variance weighted	363	0.224425	0.0362091	5.71756240042371e-10	0.153455	0.295395	-0.00118212	0.00134538	0.380336	Pass	Pass	Pass	Pass	Pass	Pass	Pass	Pass
PTH.5954_62	5954_62	PTH	Inverse variance weighted	285	0.192709	0.0335197	8.970969410107991e-9	0.12701	0.258407	347.419	284	0.00598882	18.2544	0.252928	0.0533787	2.15440241045955e-6	0.148306	0.357551	0.30931	0.0852662	3.3929926299257e-4	0.142188	0.476432	0.00546667	NA	NA	NA	NA	Inverse variance weighted	363	0.219966	0.0402895	4.77068655971227e-8	0.140999	0.298934	-0.00223891	0.001506	0.138217	Pass	Pass	Pass	Pass	Pass	Pass	Pass	Pass
HIST3H2A.14144_3	14144_3	HIST3H2A	Inverse variance weighted	285	0.179825	0.0313034	9.214644521750393e-9	0.118471	0.24118	313.526	284	0.110079	9.41728	0.174428	0.0484278	3.1600297771239e-4	0.0795095	0.269346	0.244416	0.0797631	0.00239245	0.08808	0.400751	0.1304	NA	NA	NA	NA	Inverse variance weighted	364	0.168896	0.0385282	1.16679301835797e-5	0.0933808	0.244411	-0.00123578	0.00140353	0.379349	Pass	Pass	Pass	Pass	Pass	Pass	Pass	Pass
FARS2.13941_82	13941_82	FARS2	Inverse variance weighted	285	0.171105	0.0297963	9.32837185765462e-9	0.112705	0.229506	274.641	284	0.643949	3.40769	0.210611	0.0489799	1.70832630874319e-5	0.114611	0.306612	0.277781	0.0755668	2.8342628509998e-4	0.129671	0.425892	0.6172	NA	NA	NA	NA	Inverse variance weighted	364	0.197832	0.0360812	4.18248180434014e-8	0.127113	0.268551	-0.00204939	0.00133412	0.125622	Pass	Pass	Pass	Pass	Pass	Pass	Pass	Pass
HERC4.7860_9	7860_9	HERC4	Inverse variance weighted	285	0.172787	0.0300899	9.33658079667002e-9	0.113811	0.231763	282.103	284	0.520648	0.672438	0.207787	0.0526038	7.81360202876403e-5	0.104684	0.310891	0.191336	0.0764492	0.012886	0.0414954	0.341176	0.5392	NA	NA	NA	NA	Inverse variance weighted	363	0.210114	0.0372386	1.67713199164214e-8	0.137127	0.283102	-0.000356261	0.00134979	0.79202	Pass	Pass	Pass	Pass	Pass	Pass	Pass	Pass
BRF1.19596_18	19596_18	BRF1	Inverse variance weighted	285	0.174165	0.0303694	9.757785483875532e-9	0.114641	0.233689	290.799	284	0.377916	2.33805	0.240712	0.0485077	6.96497535887101e-7	0.145637	0.335787	0.308917	0.0766347	7.14489953834602e-5	0.158713	0.459121	0.4688	NA	NA	NA	NA	Inverse variance weighted	363	0.18687	0.0372145	5.12867411958886e-7	0.11393	0.259811	-0.00258616	0.00135152	0.0566908	Pass	Pass	Pass	Pass	Pass	Pass	Pass	Pass
LCP1.17231_1	17231_1	LCP1	Inverse variance weighted	285	0.189645	0.0330744	9.81599117482716e-9	0.124819	0.25447	325.695	284	0.0447389	12.8017	0.245124	0.0561055	1.24825574536127e-5	0.135157	0.355091	0.129684	0.0842195	0.124718	-0.035386	0.294754	0.0963333	NA	NA	NA	NA	Inverse variance weighted	364	0.213468	0.0408581	1.74523349113708e-7	0.133386	0.29355	0.00114733	0.00148186	0.43943	Pass	Pass	Pass	Pass	Pass	Pass	Pass	Pass
TNFRSF10D.14121_24	14121_24	TNFRSF10D	Inverse variance weighted	285	0.173411	0.0302936	1.0383079880781e-8	0.114036	0.232786	291.389	284	0.368701	2.53572	0.219256	0.0491479	8.15226220383168e-6	0.122926	0.315586	0.263992	0.0768023	6.7581367868809e-4	0.113459	0.414524	0.364733	NA	NA	NA	NA	Inverse variance weighted	364	0.225226	0.0375602	2.0173003690750304e-9	0.151608	0.298844	-0.00173774	0.00135424	0.200475	Pass	Pass	Pass	Pass	Pass	Pass	Pass	Pass
MAGEA8.18326_50	18326_50	MAGEA8	Inverse variance weighted	285	0.179436	0.0313772	1.07347642725644e-8	0.117937	0.240936	319.552	284	0.0719591	11.1255	0.197361	0.0564782	4.7502997761168e-4	0.0866633	0.308058	0.306371	0.0795452	1.4522072007792e-4	0.150462	0.46228	0.0531333	NA	NA	NA	NA	Inverse variance weighted	364	0.13396	0.0384698	4.9727263770775e-4	0.0585595	0.209361	-0.00243555	0.00140342	0.0837509	Pass	Pass	Pass	Pass	Pass	Pass	Pass	Pass
SEC13.14689_3	14689_3	SEC13	Inverse variance weighted	285	0.171651	0.0300604	1.12848733565952e-8	0.112732	0.230569	280.199	284	0.552582	1.35647	0.157684	0.0501994	0.00168281	0.0592934	0.256075	0.266587	0.0764345	5.6452640322789e-4	0.116775	0.416398	0.2116	NA	NA	NA	NA	Inverse variance weighted	364	0.220753	0.0360958	9.60998222815595e-10	0.150006	0.291501	-0.0018221	0.00134879	0.177802	Pass	Pass	Pass	Pass	Pass	Pass	Pass	Pass
BAG3.10078_5	10078_5	BAG3	Inverse variance weighted	285	0.172107	0.0301412	1.1296083577951e-8	0.11303	0.231184	295.411	284	0.308388	3.86284	0.2061	0.0489257	2.52557502817842e-5	0.110205	0.301994	0.304567	0.0763079	8.37826773628499e-5	0.155004	0.454131	0.2506	NA	NA	NA	NA	Inverse variance weighted	364	0.197962	0.0383026	2.36161370767786e-7	0.122889	0.273035	-0.00254176	0.0013463	0.060055	Pass	Pass	Pass	Pass	Pass	Pass	Pass	Pass
PARP11.12882_7	12882_7	PARP11	Inverse variance weighted	285	0.171187	0.0299807	1.13037704671069e-8	0.112425	0.229949	287.698	284	0.427621	1.28531	0.252842	0.0493636	3.0225125864025e-7	0.15609	0.349595	0.26146	0.0758403	6.5175946036023e-4	0.112813	0.410107	0.528667	NA	NA	NA	NA	Inverse variance weighted	364	0.211393	0.0363293	5.92738741408463e-9	0.140187	0.282598	-0.00173177	0.00133669	0.196181	Pass	Pass	Pass	Pass	Pass	Pass	Pass	Pass
THOC1.9875_107	9875_107	THOC1	Inverse variance weighted	285	0.174291	0.0305596	1.17496768569707e-8	0.114394	0.234188	299.352	284	0.254378	5.12857	0.23576908743362399	0.0500375	2.45478507168894e-6	0.137696	0.333843	0.255967	0.077577	0.00109248	0.103916	0.408018	0.301533	NA	NA	NA	NA	Inverse variance weighted	363	0.16967	0.0365593	3.46784294828861e-6	0.0980142	0.241327	-0.00156929	0.00137015	0.253035	Pass	Pass	Pass	Pass	Pass	Pass	Pass	Pass
CDHR5.9962_1	9962_1	CDHR5	Inverse variance weighted	285	0.171479	0.0300956	1.21358090709727e-8	0.112492	0.230467	264.883	284	0.786036	7.21724	0.261963	0.0486325	7.18133604120853e-8	0.166643	0.357282	0.237539	0.0762726	0.00203261	0.0880449	0.387033	0.827533	NA	NA	NA	NA	Inverse variance weighted	363	0.213572	0.0381107	2.09459030520986e-8	0.138875	0.288269	-0.00126787	0.0013451	0.346697	Pass	Pass	Pass	Pass	Pass	Pass	Pass	Pass
BCAR3.5262_57	5262_57	BCAR3	Inverse variance weighted	285	0.167943	0.029479	1.21902225678533e-8	0.110165	0.225722	263.412	284	0.804413	7.81573	0.184558	0.0492111	1.7660052897746e-4	0.0881042	0.281012	0.236751	0.0749147	0.00174714	0.0899183	0.383584	0.6498	NA	NA	NA	NA	Inverse variance weighted	363	0.220266	0.0365664	1.7042778033788801e-9	0.148596	0.291936	-0.0013195	0.00132071	0.318608	Pass	Pass	Pass	Pass	Pass	Pass	Pass	Pass
EDA.14024_196	14024_196	EDA	Inverse variance weighted	285	0.172725	0.0303872	1.31485473059507e-8	0.113166	0.232284	290.531	284	0.382132	2.24796	0.198789	0.0477618	3.1535633378171e-5	0.105175	0.292402	0.256232	0.076937	9.822688618777e-4	0.105436	0.407029	0.418133	NA	NA	NA	NA	Inverse variance weighted	364	0.205344	0.0375489	4.53361688129137e-8	0.131748	0.278939	-0.00160591	0.00135944	0.238474	Pass	Pass	Pass	Pass	Pass	Pass	Pass	Pass
TYMSOS.8263_64	8263_64	TYMSOS	Inverse variance weighted	285	0.170952	0.0300774	1.31789971972039e-8	0.112	0.229903	294.912	284	0.315613	3.70001	0.269735	0.0510242	1.24735345893024e-7	0.169728	0.369743	0.296303	0.0762535	1.2710289994998e-4	0.146846	0.44576	0.392067	NA	NA	NA	NA	Inverse variance weighted	363	0.183274	0.0390789	2.73396854911507e-6	0.10668	0.259869	-0.00239847	0.00134169	0.0749021	Pass	Pass	Pass	Pass	Pass	Pass	Pass	Pass
INHBA.19622_7	19622_7	INHBA	Inverse variance weighted	285	0.183438	0.0322764	1.32078129777949e-8	0.120177	0.2467	322.161	284	0.0591064	11.8454	0.16695	0.0518199	0.00127414	0.0653834	0.268517	0.2117	0.0819792	0.0103152	0.0510209	0.372379	0.0094	0.16201528414647393	0.0315411	5.136636128475224	5.044399612078243e-7	Inverse variance weighted	363	0.216554	0.0449758	1.47272673611562e-6	0.128401	0.304707	-0.000543131	0.00144782	0.70784	Pass	Pass	Pass	Pass	Pass	Pass	Pass	Pass
NEURL1.13604_27	13604_27	NEURL1	Inverse variance weighted	285	0.170431	0.0299939	1.32987936279119e-8	0.111643	0.229219	275.007	284	0.638092	3.27026	0.21144	0.0487899	1.4663256414099e-5	0.115812	0.307069	0.247396	0.075948	0.00126119	0.0985377	0.396254	0.658267	NA	NA	NA	NA	Inverse variance weighted	364	0.210992	0.0379799	2.77054450755031e-8	0.136551	0.285432	-0.00148054	0.00134222	0.270941	Pass	Pass	Pass	Pass	Pass	Pass	Pass	Pass
CD59.11514_196	11514_196	CD59	Inverse variance weighted	285	0.182923	0.0322187	1.36640767326322e-8	0.119775	0.246072	324.799	284	0.0480759	12.5612	0.179324	0.0535966	8.2043793000514e-4	0.0742745	0.284373	0.126161	0.0814907	0.122701	-0.033561	0.285883	0.0407333	0.1765939290941679	0.0301443	5.858294770629967	1.2287447817330158e-8	Inverse variance weighted	364	0.198073	0.0388312	3.38094573534241e-7	0.121964	0.274182	0.00109413	0.0014426	0.448817	Pass	Pass	Pass	Pass	Pass	Pass	Pass	Pass
HAVCR1.9021_1	9021_1	HAVCR1	Inverse variance weighted	285	0.174115	0.0306869	1.3956881916612e-8	0.113969	0.234261	298.538	284	0.265085	4.86967	0.166617	0.0547603	0.00234491	0.0592872	0.273948	0.146403	0.077858	0.061082	-0.00619834	0.299005	0.296467	NA	NA	NA	NA	Inverse variance weighted	363	0.165486	0.039742	3.12704497495718e-5	0.0875919	0.243381	5.326063989976e-4	0.00137489	0.698765	Pass	Pass	Pass	Pass	Pass	Pass	Pass	Pass
HS3ST1.15497_9	15497_9	HS3ST1	Inverse variance weighted	285	0.168663	0.0297351	1.40977819910944e-8	0.110382	0.226944	259.804	284	0.845524	9.31324	0.210973	0.048202	1.20398602033785e-5	0.116498	0.305449	0.220633	0.0756772	0.00383583	0.0723056	0.36896	0.886867	NA	NA	NA	NA	Inverse variance weighted	364	0.181242	0.0361702	5.42026318389355e-7	0.110348	0.252135	-0.000996301	0.00133411	0.45581	Pass	Pass	Pass	Pass	Pass	Pass	Pass	Pass
SERPINA10.13119_26	13119_26	SERPINA10	Inverse variance weighted	285	0.168653	0.0297333	1.40983632548573e-8	0.110376	0.22693	299.346	284	0.254462	5.12654	0.195266	0.0489415	6.61315721352219e-5	0.099341	0.291192	0.213409	0.0754011	0.0049832	0.0656232	0.361196	0.251333	NA	NA	NA	NA	Inverse variance weighted	364	0.195787	0.0360363	5.53975611662228e-8	0.125156	0.266418	-0.000862508	0.00133506	0.518774	Pass	Pass	Pass	Pass	Pass	Pass	Pass	Pass
MYL6B.14227_21	14227_21	MYL6B	Inverse variance weighted	285	0.181496	0.0320036	1.41886583254564e-8	0.118768	0.244223	314.07	284	0.106113	9.57421	0.231416	0.0521303	9.02998131199647e-6	0.129241	0.333591	0.289951	0.080655	3.8264255003193e-4	0.131868	0.448035	0.0454667	NA	NA	NA	NA	Inverse variance weighted	364	0.161324	0.0391459	3.77057267564063e-5	0.0845984	0.23805	-0.00209106	0.00142793	0.144194	Pass	Pass	Pass	Pass	Pass	Pass	Pass	Pass
PTX3.6447_73	6447_73	PTX3	Inverse variance weighted	285	0.175079	0.0308857	1.43965299570925e-8	0.114543	0.235615	301.133	284	0.23185	5.68961	0.232911	0.0500452	3.25543371445911e-6	0.134822	0.330999	0.294999	0.0782638	1.9925978598815e-4	0.141602	0.448396	0.311867	NA	NA	NA	NA	Inverse variance weighted	363	0.222947	0.0378536	3.868686745893851e-9	0.148754	0.29714	-0.00229825	0.00137897	0.0966915	Pass	Pass	Pass	Pass	Pass	Pass	Pass	Pass
TMPRSS6.11239_49	11239_49	TMPRSS6	Inverse variance weighted	285	0.162022	0.0286052	1.47810233456227e-8	0.105956	0.218088	296.288	284	0.295909	4.1472	0.21925	0.044536	8.52396850675819e-7	0.131959	0.30654	0.284601	0.0722956	1.040863753184e-4	0.142901	0.4263	0.325333	NA	NA	NA	NA	Inverse variance weighted	364	0.270401	0.0384613	2.05827540703241e-12	0.195017	0.345785	-0.00234836	0.001273	0.0661194	Pass	Pass	Pass	Pass	Pass	Pass	Pass	Pass
CENPV.8817_29	8817_29	CENPV	Inverse variance weighted	285	0.17819	0.031524	1.58118847773651e-8	0.116403	0.239977	310.806	284	0.13158	8.62461	0.235018	0.0511482	4.33062477436824e-6	0.134768	0.335269	0.223144	0.0800318	0.00565954	0.0662815	0.380006	0.1284	NA	NA	NA	NA	Inverse variance weighted	363	0.189027	0.037491	4.60853124428022e-7	0.115545	0.26251	-0.000863635	0.00141294	0.541536	Pass	Pass	Pass	Pass	Pass	Pass	Pass	Pass
HAO1.17768_50	17768_50	HAO1	Inverse variance weighted	285	0.169321	0.0299551	1.58136313824345e-8	0.110609	0.228033	278.335	284	0.583656	2.03517	0.203827	0.0516787	8.00929990852389e-5	0.102537	0.305117	0.185947	0.0762277	0.0153277	0.0365405	0.335353	0.3524	NA	NA	NA	NA	Inverse variance weighted	364	0.0665771	0.0388967	0.0869632	-0.00966041	0.142815	-0.000318731	0.0013438	0.812684	Pass	Pass	Pass	Pass	Pass	Fail	Fail	Fail
IL10RA.10344_334	10344_334	IL10RA	Inverse variance weighted	285	0.175765	0.0311107	1.60747852930021e-8	0.114788	0.236742	306.768	284	0.168852	7.42182	0.202122	0.0472966	1.92432006665589e-5	0.109421	0.294823	0.208728	0.0790626	0.0087497	0.0537654	0.363691	0.187	NA	NA	NA	NA	Inverse variance weighted	364	0.184299	0.0382624	1.45942948034038e-6	0.109305	0.259294	-0.000633294	0.00139608	0.650449	Pass	Pass	Pass	Pass	Pass	Pass	Pass	Pass
C3.4480_59	4480_59	C3	Inverse variance weighted	285	0.176438	0.031243994802153702	1.63163717763133e-8	0.1152	0.237677	298.88	284	0.26056	4.97855	0.215198	0.0520609	3.57147416680534e-5	0.113159	0.317238	0.188576	0.0794982	0.0183572	0.0327596	0.344393	0.349067	NA	NA	NA	NA	Inverse variance weighted	363	0.230868	0.0364038	2.27014164945791e-10	0.159516	0.302219	-0.00023311	0.0014035	0.868203	Pass	Pass	Pass	Pass	Pass	Pass	Pass	Pass
WRNIP1.12528_40	12528_40	WRNIP1	Inverse variance weighted	285	0.169042	0.0299582	1.67524622499624e-8	0.110323	0.22776	268.683	284	0.734515	5.70087	0.259619	0.0525574	7.82385405376323e-7	0.156606	0.362631	0.26756	0.0761137	5.1139630343519e-4	0.118377	0.416743	0.674333	NA	NA	NA	NA	Inverse variance weighted	364	0.182283	0.0373616	1.06691123954649e-6	0.109054	0.255511	-0.00188955	0.001342	0.160226	Pass	Pass	Pass	Pass	Pass	Pass	Pass	Pass
UBE2D3.19280_29	19280_29	UBE2D3	Inverse variance weighted	285	0.174288	0.0309028	1.70181568091636e-8	0.113718	0.234857	299.933	284	0.246901	5.3122	0.237775	0.0510675	3.22263625646359e-6	0.137683	0.337868	0.294831	0.0782329	1.997644029788e-4	0.141494	0.448167	0.252667	NA	NA	NA	NA	Inverse variance weighted	364	0.190987	0.0391746	1.08652182428638e-6	0.114205	0.267769	-0.00231146	0.00137896	0.094796	Pass	Pass	Pass	Pass	Pass	Pass	Pass	Pass
TMEM132B.8890_9	8890_9	TMEM132B	Inverse variance weighted	285	-0.174474	0.030954	1.73471885239228e-8	-0.235144	-0.113805	236.68	284	0.981215	19.9931	-0.210526	0.048798	1.60149560634197e-5	-0.30617	-0.114882	-0.264856	0.0783885	8.30368655919e-4	-0.418498	-0.111215	0.948933	NA	NA	NA	NA	Inverse variance weighted	363	-0.177746	0.0376324	2.3213113265524e-6	-0.251506	-0.103987	0.00173423	0.00138187	0.210519	Pass	Pass	Pass	Pass	Pass	Pass	Pass	Pass
THSD7A.11174_8	11174_8	THSD7A	Inverse variance weighted	285	0.167034	0.029716	1.89825636458648e-8	0.108791	0.225278	278.21	284	0.585736	2.08117	0.191517	0.0496003	1.1283059386705e-4	0.0943002	0.288733	0.214167	0.0755676	0.00492615	0.0660543	0.362279	0.4702	NA	NA	NA	NA	Inverse variance weighted	364	0.177742	0.035607	5.98239831283697e-7	0.107953	0.247532	-0.000906203	0.00133587	0.498096	Pass	Pass	Pass	Pass	Pass	Pass	Pass	Pass
RHOG.12540_25	12540_25	RHOG	Inverse variance weighted	285	0.169116	0.0301125	1.95274874884606e-8	0.110095	0.228136	280.404	284	0.549153	1.28246	0.25	0.0499534	5.59585831124871e-7	0.152091	0.347909	0.229488	0.0766523	0.00299782	0.0792497	0.379727	0.1612	NA	NA	NA	NA	Inverse variance weighted	364	0.195986	0.0368481	1.04471616451176e-7	0.123764	0.268209	-0.00115865	0.00135283	0.392464	Pass	Pass	Pass	Pass	Pass	Pass	Pass	Pass
IQCF3.13439_6	13439_6	IQCF3	Inverse variance weighted	285	0.16819	0.0299577	1.97421983738544e-8	0.109473	0.226907	275.388	284	0.63195	3.12723	0.201516	0.0500042	5.57829170665326e-5	0.103507	0.299524	0.280238	0.0760461	2.7390270328767e-4	0.131188	0.429288	0.699	NA	NA	NA	NA	Inverse variance weighted	364	0.220978	0.0384793	9.313823163720522e-9	0.145558	0.296397	-0.00215094	0.00134178	0.110039	Pass	Pass	Pass	Pass	Pass	Pass	Pass	Pass
DAO.19120_33	19120_33	DAO	Inverse variance weighted	285	0.166056	0.029584	1.98830837397722e-8	0.108071	0.22404	282.297	284	0.517392	0.603284	0.16294	0.0520218	0.00173532	0.0609772	0.264902	0.283478	0.0749791	1.9072064961463e-4	0.136519	0.430437	0.598933	NA	NA	NA	NA	Inverse variance weighted	364	0.144433	0.038155	1.5344312301476e-4	0.0696493	0.219217	-0.00225215	0.00132141	0.0894141	Pass	Pass	Pass	Pass	Pass	Pass	Pass	Pass
EDN2.12574_36	12574_36	EDN2	Inverse variance weighted	285	0.17491	0.0311638	1.99308883760825e-8	0.113829	0.235991	315.341	284	0.0972676	9.9387	0.16544562093190401	0.0550295	0.00264283	0.0575878	0.273303	0.225882	0.0790233	0.00457384	0.0709965	0.380768	0.1054	NA	NA	NA	NA	Inverse variance weighted	364	0.239268	0.0386883	6.229003809811e-10	0.163439	0.315097	-0.00098062	0.00139684	0.483239	Pass	Pass	Pass	Pass	Pass	Pass	Pass	Pass
PRSS35.9983_97	9983_97	PRSS35	Inverse variance weighted	285	0.169838	0.0303099	2.10197817303175e-8	0.110431	0.229245	291.784	284	0.362571	2.66781	0.251225	0.0489291	2.82934637533301e-7	0.155324	0.347126	0.255122	0.0767936	0.00101059	0.104607	0.405638	0.4004	NA	NA	NA	NA	Inverse variance weighted	363	0.242572	0.038185	2.11778389932401e-10	0.167729	0.317415	-0.00163676	0.00135435	0.227858	Pass	Pass	Pass	Pass	Pass	Pass	Pass	Pass
LRP11.6713_4	6713_4	LRP11	Inverse variance weighted	285	0.156214	0.027895	2.1425082565503e-8	0.10154	0.210889	318.487	284	0.0778008	10.8285	0.166481	0.0477223	4.856838660708e-4	0.072945	0.260017	0.146984	0.0709049	0.0390799	0.0080102	0.285957	0.0914667	NA	NA	NA	NA	Inverse variance weighted	363	0.209523	0.035792	4.80161768539529e-9	0.13937	0.279675	1.7744524917235e-4	0.00125272	0.887459	Pass	Pass	Pass	Pass	Pass	Pass	Pass	Pass
AKR1C1.12618_50	12618_50	AKR1C1	Inverse variance weighted	285	0.165995	0.0296573	2.17933110186199e-8	0.107867	0.224124	277.719	284	0.593857	2.26158	0.219804	0.0498762	1.04814387020471e-5	0.122047	0.317561	0.196297	0.0751904	0.0095182	0.0489235	0.34367	0.6022	NA	NA	NA	NA	Inverse variance weighted	364	0.199857	0.0369433	6.3085295687189e-8	0.127448	0.272266	-0.000582281	0.00132774	0.661323	Pass	Pass	Pass	Pass	Pass	Pass	Pass	Pass
TBXAS1.8098_37	8098_37	TBXAS1	Inverse variance weighted	285	0.165508	0.029584	2.21251941577093e-8	0.107523	0.223493	270.757	284	0.704181	4.89118	0.211253	0.0499814	2.37212505092135e-5	0.11329	0.309217	0.208902	0.075348	0.00593206	0.0612198	0.356584	0.526067	NA	NA	NA	NA	Inverse variance weighted	363	0.213555	0.0373887	1.11819264791188e-8	0.140273	0.286837	-0.000832191	0.00132896	0.53169	Pass	Pass	Pass	Pass	Pass	Pass	Pass	Pass
DIXDC1.13441_30	13441_30	DIXDC1	Inverse variance weighted	285	0.167333	0.0299417	2.28869550595391e-8	0.108647	0.226019	293.692	284	0.333588	3.30002	0.200283	0.0505707	7.48045231922455e-5	0.101165	0.299402	0.286838	0.0760128	1.960449267345e-4	0.137853	0.435823	0.300333	NA	NA	NA	NA	Inverse variance weighted	364	0.166815	0.0390889	1.97602196247099e-5	0.0902009	0.243429	-0.00229239	0.00134105	0.0884723	Pass	Pass	Pass	Pass	Pass	Pass	Pass	Pass
ARRDC3.12352_70	12352_70	ARRDC3	Inverse variance weighted	285	0.163427	0.0292442	2.29238990768095e-8	0.106108	0.220746	261.636	284	0.825373	8.54777	0.135667	0.0494249	0.00605263	0.0387944	0.23254	0.203953	0.0743698	0.00648782	0.058188	0.349718	0.7652	NA	NA	NA	NA	Inverse variance weighted	364	0.154863	0.0353235	1.16445149583655e-5	0.085629	0.224097	-0.000777037	0.00131109	0.553877	Pass	Pass	Pass	Pass	Pass	Pass	Pass	Pass
PROS1.2700_56	2700_56	PROS1	Inverse variance weighted	285	0.175802	0.0314622	2.30047072654881e-8	0.114137	0.237468	300.598	284	0.238497	5.52156	0.233708	0.0557554	2.76919438102009e-5	0.124427	0.342988	0.244543	0.079824	0.00239824	0.0880876	0.400998	0.0692667	NA	NA	NA	NA	Inverse variance weighted	363	0.211842	0.0386118	4.10103074413899e-8	0.136162	0.287521	-0.00131937	0.00140802	0.349539	Pass	Pass	Pass	Pass	Pass	Pass	Pass	Pass
FAM210A.14593_152	14593_152	FAM210A	Inverse variance weighted	285	0.170872	0.030581	2.30338801786245e-8	0.110933	0.23081	294.572	284	0.320571	3.589	0.206023	0.047927	1.71812112627571e-5	0.112086	0.29996	0.318197	0.077155	4.89608530321824e-5	0.166973	0.469421	0.1372	NA	NA	NA	NA	Inverse variance weighted	364	0.238768	0.040002	2.3887199772817603e-9	0.160364	0.317172	-0.00283309	0.00136364	0.038649	Pass	Pass	Fail	Pass	Pass	Pass	Fail	Fail
IQCF1.7991_54	7991_54	IQCF1	Inverse variance weighted	285	0.165754	0.0296713	2.31888911274351e-8	0.107599	0.22391	280.032	284	0.555385	1.41709	0.19541	0.0472359	3.52052616587756e-5	0.102827	0.287992	0.238698	0.0756173	0.0017682	0.090488	0.386908	0.621467	NA	NA	NA	NA	Inverse variance weighted	363	0.188285	0.0393403	1.70097282262037e-6	0.111178	0.265392	-0.00139846	0.00133345	0.295188	Pass	Pass	Pass	Pass	Pass	Pass	Pass	Pass
NIPAL4.12864_9	12864_9	NIPAL4	Inverse variance weighted	285	0.167746	0.030048	2.36969039024271e-8	0.108851	0.22664	287.256	284	0.434844	1.13352	0.213172	0.0535411	6.84893902987293e-5	0.108232	0.318113	0.206051	0.0764349	0.00744304	0.0562387	0.355863	0.574533	NA	NA	NA	NA	Inverse variance weighted	364	0.20575	0.0365226	1.76604733169244e-8	0.134165	0.277334	-0.000734177	0.00134673	0.586075	Pass	Pass	Pass	Pass	Pass	Pass	Pass	Pass
SELE.3470_1	3470_1	SELE	Inverse variance weighted	285	0.171643	0.0307567	2.39605052119346e-8	0.11136	0.231926	291.172	284	0.372078	2.46317	0.168402	0.0536198	0.00168566	0.0633069	0.273497	0.11981	0.0779926	0.125615	-0.0330559	0.272675	0.4056	NA	NA	NA	NA	Inverse variance weighted	363	0.160183	0.0405897	7.93318288654362e-5	0.0806277	0.239739	9.9626348914142e-4	0.00137736	0.470086	Pass	Pass	Pass	Pass	Pass	Pass	Pass	Pass
OMD.5358_3	5358_3	OMD	Inverse variance weighted	285	-0.177517	0.0318102	2.39848490246292e-8	-0.239865	-0.115168	294.791	284	0.317371	3.66059	-0.223718	0.0554209	5.42077550100443e-5	-0.332342	-0.115093	-0.18909	0.0809572	0.0202069	-0.347766	-0.0304135	0.0992667	NA	NA	NA	NA	Inverse variance weighted	363	-0.255144	0.0418875	1.1208533813847e-9	-0.337243	-0.173044	2.2186604096746e-4	0.00142674	0.876533	Pass	Pass	Pass	Pass	Pass	Pass	Pass	Pass
TAX1BP1.12721_4	12721_4	TAX1BP1	Inverse variance weighted	285	0.166261	0.0298117	2.44651599340129e-8	0.10783	0.224692	285.876	284	0.457593	0.656182	0.223721	0.0535445	2.93796475827386e-5	0.118774	0.328668	0.220594	0.075521	0.00377056	0.0725728	0.368615	0.569133	NA	NA	NA	NA	Inverse variance weighted	364	0.209852	0.0355025	3.40216239785969e-9	0.140267	0.279437	-0.00104266	0.0013314	0.434206	Pass	Pass	Pass	Pass	Pass	Pass	Pass	Pass
SPDEF.10012_5	10012_5	SPDEF	Inverse variance weighted	285	0.165677	0.0297084	2.45035521946175e-8	0.107448	0.223905	279.262	284	0.568243	1.69661	0.216988	0.0467236	3.41595847517541e-6	0.12541	0.308566	0.207559	0.0752364	0.00618037	0.0600952	0.355022	0.5914	NA	NA	NA	NA	Inverse variance weighted	364	0.211713	0.0368156	8.89134600638586e-9	0.139554	0.283871	-0.000807306	0.0013324	0.545064	Pass	Pass	Pass	Pass	Pass	Pass	Pass	Pass
MYBPC1.7648_9	7648_9	MYBPC1	Inverse variance weighted	285	0.197491	0.0354351	2.4994680394871802e-08	0.128038	0.266944	374.416	284	2.5082975257773e-4	24.148464957325402	0.244399	0.0526331	3.42655688777677e-6	0.141238	0.347559	0.353901	0.0895737	9.83553364718844e-5	0.178337	0.529466	NA	0.19208034119573472	0.0344202	5.580457873575803	5.365390837469417e-8	Inverse variance weighted	363	0.0959756	0.0447408	0.0319412	0.00828359	0.183668	-0.00299838	0.00157838	0.0584942	Pass	Pass	Pass	Pass	Pass	Pass	Pass	Pass
CD36.2973_15	2973_15	CD36	Inverse variance weighted	285	0.173673	0.0311896	2.57219153698688e-8	0.112542	0.234805	294.875	284	0.316142	3.68814	0.201911	0.048621	3.28511072034602e-5	0.106613	0.297208	0.09054	0.0793846	0.255032	-0.0650538	0.246134	0.0178667	0.1541759911030598	0.0296373	5.202099249413118	3.664470123281942e-7	Inverse variance weighted	363	0.122001	0.0404153	0.00253878	0.0427869	0.201215	0.00159322	0.00139916	0.255794	Pass	Pass	Pass	Pass	Pass	Pass	Pass	Pass
FAM171A2.13479_8	13479_8	FAM171A2	Inverse variance weighted	285	0.168684	0.030312	2.62257248389715e-8	0.109273	0.228096	286.866	284	0.44125	0.999022	0.245686	0.0498682	8.3623615269392e-7	0.147945	0.343428	0.298291	0.0764923	1.2039113000937e-4	0.148366	0.448216	0.3134	NA	NA	NA	NA	Inverse variance weighted	364	0.216374	0.0367537	3.9291130122855e-9	0.144337	0.288412	-0.00248857	0.00134953	0.0662244	Pass	Pass	Pass	Pass	Pass	Pass	Pass	Pass
SDCBP2.19261_12	19261_12	SDCBP2	Inverse variance weighted	285	0.169839	0.0305431	2.68811528303629e-8	0.109974	0.229703	265.216	284	0.78175	7.08265	0.176471	0.0483242	2.6040531125824e-4	0.0817551	0.271186	0.234196	0.0774131	0.00271234	0.082466	0.385925	0.6948	NA	NA	NA	NA	Inverse variance weighted	364	0.194118	0.0391227	6.98496523915673e-7	0.117438	0.270798	-0.00123937	0.00136986	0.366372	Pass	Pass	Pass	Pass	Pass	Pass	Pass	Pass
TPRKB.12417_46	12417_46	TPRKB	Inverse variance weighted	285	0.166561	0.029961	2.70949431410629e-8	0.107837	0.225284	283.314	284	0.500334	0.242254	0.175406	0.0473647	2.1281291828515e-4	0.0825709	0.268241	0.280119	0.0760845	2.7744317306826e-4	0.130993	0.429244	0.361667	NA	NA	NA	NA	Inverse variance weighted	364	0.19207	0.0373229	2.6586228637727e-7	0.118917	0.265223	-0.00218764	0.00134731	0.105549	Pass	Pass	Pass	Pass	Pass	Pass	Pass	Pass
MBD1.14294_61	14294_61	MBD1	Inverse variance weighted	285	0.166629	0.0299825	2.73591404639614e-8	0.107864	0.225395	290.81163069302397	284	0.377719	2.34228	0.176222	0.0470483	1.799954497884e-4	0.0840074	0.268437	0.247338	0.0760618	0.0012855	0.0982574	0.39642	0.411267	NA	NA	NA	NA	Inverse variance weighted	364	0.148978	0.0409884	2.783671722738e-4	0.0686408	0.229315	-0.00154864	0.00134143	0.249285	Pass	Pass	Pass	Pass	Pass	Pass	Pass	Pass
KIF16B.11672_17	11672_17	KIF16B	Inverse variance weighted	285	0.168341	0.0302984	2.75884438445949e-8	0.108956	0.227726	290.341	284	0.385125	2.18411	0.252695	0.0498936	4.09098024252678e-7	0.154903	0.350486	0.242874	0.0768997	0.00175849	0.0921505	0.393597	0.402867	NA	NA	NA	NA	Inverse variance weighted	364	0.209455	0.0383607	4.75725466115264e-8	0.134268	0.284642	-0.00143042	0.00135651	0.29256	Pass	Pass	Pass	Pass	Pass	Pass	Pass	Pass
LAG3.9950_229	9950_229	LAG3	Inverse variance weighted	285	0.191463	0.0344704	2.78550203237986e-8	0.123901	0.259025	350.04	284	0.00454301	18.8665	0.219797	0.0551675	6.77121172644494e-5	0.111669	0.327926	0.271589	0.0872731	0.00204869	0.100533	0.442644	0.00366667	0.17131611040555655	0.0331477	5.16827	4.320216227650035e-7	Inverse variance weighted	363	0.16697	0.0425609	8.74238022869359e-5	0.0835505	0.250389	-0.0015347	0.00153569	0.318475	Pass	Pass	Pass	Pass	Pass	Pass	Pass	Pass
PLXDC1.9235_3	9235_3	PLXDC1	Inverse variance weighted	285	0.191543	0.0345044	2.83600082694348e-8	0.123915	0.259172	359.053	284	0.00166572	20.9031	0.197994	0.0508283	9.80564640144147e-5	0.0983706	0.297618	0.250595	0.0876261	0.00455428	0.0788481	0.422342	0.00726667	0.1658296163904677	0.0295173	5.618039561114186	4.40942403662215e-8	Inverse variance weighted	363	0.216032	0.0405232	9.7638787778554e-8	0.136606	0.295457	-0.00113447	0.00154718	0.464013	Pass	Pass	Pass	Pass	Pass	Pass	Pass	Pass
TLR1.11149_3	11149_3	TLR1	Inverse variance weighted	285	0.163327	0.0294321	2.86816650832816e-8	0.10564	0.221014	280.869	284	0.541358	1.11475	0.160213	0.0510815	0.00171023	0.0600934	0.260333	0.203648	0.0748436	0.00691201	0.0569548	0.350342	0.6854	NA	NA	NA	NA	Inverse variance weighted	364	0.178049	0.0356173	5.76418144194042e-7	0.10824	0.247859	-0.000773103	0.00131942	0.558381	Pass	Pass	Pass	Pass	Pass	Pass	Pass	Pass
EPO.5813_58	5813_58	EPO	Inverse variance weighted	285	0.168904	0.0304406	2.87862938506233e-8	0.109241	0.228568	272.721	284	0.674228	4.1359	0.174625	0.0503049	5.1786903274626e-4	0.0760278	0.273223	0.187116	0.0775257	0.0164312	0.0351653	0.339066	0.680867	NA	NA	NA	NA	Inverse variance weighted	363	0.158181	0.0387966	4.55812918865938e-5	0.0821401	0.234223	-0.000349343	0.00136772	0.798584	Pass	Pass	Pass	Pass	Pass	Pass	Pass	Pass
CDH11.7763_25	7763_25	CDH11	Inverse variance weighted	285	0.167059	0.0301276	2.93866515093501e-8	0.108009	0.226109	262.258	284	0.818191	8.2903	0.201399	0.0515929	9.47621743554114e-5	0.100277	0.302521	0.210611	0.076638	0.00637886	0.0604001	0.360821	0.8566	NA	NA	NA	NA	Inverse variance weighted	363	0.199425	0.0377482	1.27072049380053e-7	0.125438	0.273411	-0.000834948	0.00135097	0.537049	Pass	Pass	Pass	Pass	Pass	Pass	Pass	Pass
PCSK9.5231_79	5231_79	PCSK9	Inverse variance weighted	285	0.17755	0.0320249	2.95409957514803e-8	0.114782	0.240319	307.342	284	0.163154	7.59474	0.174678	0.0562475	0.00189943	0.0644328	0.284923	0.206633	0.0813594	0.0116281	0.0471687	0.366098	0.0318667	0.16595022216379007	0.0310346	5.347267428878742	1.7727084237134333e-7	Inverse variance weighted	363	0.173446	0.0386623	7.25146021765506e-6	0.0976676	0.249224	-0.000559044	0.00143729	0.697601	Pass	Pass	Pass	Pass	Pass	Pass	Pass	Pass
TNFSF15.2968_61	2968_61	TNFSF15	Inverse variance weighted	285	0.1787	0.0322421	2.98289407643997e-8	0.115505	0.24189447705588701	329.953	284	0.0314013	13.927	0.189963	0.0530135	3.3927426567793e-4	0.086057	0.29387	0.191627	0.0818405	0.0199018	0.0312197	0.352034	0.0298667	NA	NA	NA	NA	Inverse variance weighted	363	0.192847	0.0357978	7.16002414059568e-8	0.122683	0.26301	-0.000248406	0.00144499	0.863633	Pass	Pass	Pass	Pass	Pass	Pass	Pass	Pass
LDLRAD4.9004_24	9004_24	LDLRAD4	Inverse variance weighted	285	0.170468	0.0307651	3.00846005015242e-8	0.110168	0.230767	297.147	284	0.283921	4.42454	0.185908	0.0476335	9.50568409750848e-5	0.092546	0.279269	0.201584	0.0783209	0.0105671	0.0480754	0.355093	0.1144	NA	NA	NA	NA	Inverse variance weighted	363	0.133854	0.0377595	3.9272785260271e-4	0.0598459	0.207863	-0.000597611	0.00138293	0.665972	Pass	Pass	Pass	Pass	Pass	Pass	Pass	Pass
NPTXR.15511_37	15511_37	NPTXR	Inverse variance weighted	285	-0.173171	0.031282	3.09804148477055e-8	-0.234484	-0.111858	305.357	284	0.183422	6.99413	-0.19506	0.0555424	4.4491204624967e-4	-0.303923	-0.0861964	-0.221771	0.0796757	0.00574114	-0.377935	-0.0656065	0.0830667	NA	NA	NA	NA	Inverse variance weighted	364	-0.196696	0.0392988	5.58249005705211e-7	-0.273721	-0.11967	9.3090605035656e-4	0.00140334	0.507647	Pass	Pass	Pass	Pass	Pass	Pass	Pass	Pass
MECP2.19108_50	19108_50	MECP2	Inverse variance weighted	285	0.164888	0.0297946	3.12714430378247e-8	0.106491	0.223286	288.139	284	0.420436	1.43649	0.203999	0.0501178	4.6933443380159e-5	0.105768	0.30223	0.248823	0.0755302	0.001112	0.100784	0.396862	0.509	NA	NA	NA	NA	Inverse variance weighted	364	0.206526	0.0358014	7.98988748132014e-9	0.136356	0.276697	-0.00161105	0.00133237	0.227609	Pass	Pass	Pass	Pass	Pass	Pass	Pass	Pass
ALDOB.18185_118	18185_118	ALDOB	Inverse variance weighted	285	0.188945	0.0341448	3.13639740082951e-8	0.122021	0.255869	349.4	284	0.00486318	18.7179	0.150036	0.0562287	0.00762323	0.0398277	0.260244	0.191941	0.0873477	0.0287996	0.0207395	0.363143	0.00113333	NA	NA	NA	NA	Inverse variance weighted	364	0.133672	0.0464904	0.00403697	0.0425508	0.224793	-5.7362e-05	0.00153885	0.970291	Pass	Pass	Pass	Pass	Pass	Pass	Pass	Pass
GTF2I.13609_11	13609_11	GTF2I	Inverse variance weighted	285	0.163409	0.0295449	3.18633552247419e-8	0.105501	0.221317	282.732	284	0.510082	0.448313	0.190496	0.0478885	6.95248047960306e-5	0.0966345	0.284357	0.202495	0.0750315	0.00737735	0.0554334	0.349557	0.474467	NA	NA	NA	NA	Inverse variance weighted	364	0.158779	0.035861	9.52718596683938e-6	0.0884919	0.229067	-0.000749833	0.00132313	0.571359	Pass	Pass	Pass	Pass	Pass	Pass	Pass	Pass
CTRL.9229_9	9229_9	CTRL	Inverse variance weighted	285	0.172064	0.031137	3.27549736009687e-8	0.111036	0.233093	311.314	284	0.127345	8.77384	0.197739	0.0496635	6.84627228563125e-5	0.100398	0.295079	0.223986	0.0790815	0.00495268	0.0689862	0.378986	0.094266666666666707	NA	NA	NA	NA	Inverse variance weighted	363	0.200037	0.0364637	4.11313346009973e-8	0.128568	0.271506	-0.000996471	0.0013949	0.47559	Pass	Pass	Pass	Pass	Pass	Pass	Pass	Pass
HLA.7757_5	7757_5	HLA	Inverse variance weighted	285	0.167196	0.03027	3.32308199932907e-8	0.107867	0.226525	294.05	284	0.328268	3.4177	0.166678	0.0526761	0.00155507	0.0634328	0.269923	0.113534	0.0770988	0.141977	-0.0375799	0.264647	0.383333	NA	NA	NA	NA	Inverse variance weighted	363	0.160531	0.036068	8.5558923506011e-6	0.0898376	0.231224	0.00102901	0.00135951	0.449744	Pass	Pass	Pass	Pass	Pass	Pass	Pass	Pass
NCF1.17766_5	17766_5	NCF1	Inverse variance weighted	285	0.191792	0.0347363	3.36359321384023e-8	0.123709	0.259875	363.419	284	9.9531268043601e-4	21.8533	0.181428	0.0502952	3.0944398934519e-4	0.0828493	0.280006	0.325951	0.0879728	2.5406303990284e-4	0.153525	0.498378	2.66666666666667e-4	0.17381501816643494	0.0312187	5.567653552640216	5.7350522602293387e-8	Inverse variance weighted	364	0.194661	0.0443088	1.11656923649814e-5	0.107815	0.281506	-0.00257376	0.00155145	0.0982351	Pass	Pass	Pass	Pass	Pass	Pass	Pass	Pass
PVRL2.6245_4	6245_4	PVRL2	Inverse variance weighted	285	0.165929	0.0300523	3.3643573053283e-8	0.107026	0.224831	280.88	284	0.541178	1.11089	0.202316	0.0486747	3.23167954478583e-5	0.106914	0.297718	0.214055	0.0761958	0.00531123	0.0647115	0.363399	0.543467	NA	NA	NA	NA	Inverse variance weighted	363	0.221276	0.0375026	3.6289274381743805e-9	0.147771	0.294781	-0.000924971	0.00134574	0.492434	Pass	Pass	Pass	Pass	Pass	Pass	Pass	Pass
IL13RA1.2633_52	2633_52	IL13RA1	Inverse variance weighted	285	0.16542	0.0299726	3.40849928075408e-8	0.106674	0.224167	281.714	284	0.527183	0.811554	0.184898	0.0549499	7.6585608618202e-4	0.0771964	0.2926	0.126112	0.0762415	0.0992148	-0.0233219	0.275545	0.575733	NA	NA	NA	NA	Inverse variance weighted	363	0.20531	0.0379019	6.06464734267892e-8	0.131022	0.279598	7.5562489190991e-4	0.00134757	0.575425	Pass	Pass	Pass	Pass	Pass	Pass	Pass	Pass
SCIN.12684_5	12684_5	SCIN	Inverse variance weighted	285	0.166262	0.0301565	3.52154829369789e-8	0.107155	0.225369	266.824	284	0.760419	6.43736	0.198803	0.0501202	7.2928293711469e-5	0.100567	0.297039	0.0981406	0.0766345	0.201372	-0.052063	0.248344	0.8262	NA	NA	NA	NA	Inverse variance weighted	364	0.1288	0.0388976	9.2874798590541e-4	0.052561	0.20504	0.00130781	0.00135254	0.334407	Pass	Pass	Pass	Pass	Pass	Pass	Pass	Pass
ADM.14115_34	14115_34	ADM	Inverse variance weighted	285	0.176001	0.0319262	3.53297407045193e-8	0.113425	0.238576	314.416	284	0.103644	9.67386	0.199624	0.0488917	4.44636839357892e-5	0.103796	0.295451	0.297776	0.0807809	2.7275973796227e-4	0.139446	0.456107	0.0244667	0.17730493687653356	0.0310447	5.711270469934603	2.6984509102563423e-8	Inverse variance weighted	364	0.205621	0.0362498	1.40855029788003e-8	0.134572	0.276671	-0.0023334	0.00142264	0.102077	Pass	Pass	Pass	Pass	Pass	Pass	Pass	Pass
DHX8.11601_26	11601_26	DHX8	Inverse variance weighted	285	0.170304	0.0309236	3.64486534588437e-8	0.109694	0.230914	319.929	284	0.0699729	11.2304	0.176747	0.0472972	1.8626533024279e-4	0.0840448	0.26945	0.223496	0.0788145	0.00490196	0.06902	0.377973	0.097	NA	NA	NA	NA	Inverse variance weighted	364	0.189416	0.0371321	3.37601677372626e-7	0.116637	0.262195	-0.00101796	0.00138714	0.463646	Pass	Pass	Pass	Pass	Pass	Pass	Pass	Pass
KLRC3.7795_14	7795_14	KLRC3	Inverse variance weighted	285	0.17869383673470501	0.032496	3.8206001768943e-8	0.115002	0.242386	318.975	284	0.075081	10.9648	0.178545	0.0526241	6.9171400186766e-4	0.075402	0.281688	0.171873	0.0827455	0.0386916	0.0096919	0.334054	0.003	0.16569680538343046	0.0318227	5.2068723378653035	3.572128386631096e-7	Inverse variance weighted	363	0.218037	0.0393159	2.92655286520223e-8	0.140978	0.295096	1.3074922822432e-4	0.00145829	0.928622	Pass	Pass	Pass	Pass	Pass	Pass	Pass	Pass
IL10RB.2631_50	2631_50	IL10RB	Inverse variance weighted	285	0.166539	0.0303137	3.9326559195052e-8	0.107124	0.225954	288.59	284	0.413126	1.59055	0.236265	0.0503212	2.66432652157213e-6	0.137635	0.334895	0.242072	0.0769319	0.00182816	0.0912854	0.392858	0.384867	NA	NA	NA	NA	Inverse variance weighted	363	0.184175	0.0381148	1.35096749015038e-6	0.10947	0.25888	-0.00145135	0.00135869	0.286343	Pass	Pass	Pass	Pass	Pass	Pass	Pass	Pass
C14orf93.6439_59	6439_59	C14orf93	Inverse variance weighted	285	0.176022	0.0320463	3.95753922389387e-8	0.113211	0.238832	314.517	284	0.102934	9.70278	0.238071	0.0543847	1.20025488543905e-5	0.131477	0.344665	0.365957	0.0806037	8.32235469023146e-6	0.207974	0.52394	0.0798	NA	NA	NA	NA	Inverse variance weighted	363	0.284628	0.0400109	1.12926812818338e-12	0.206206	0.363049	-0.00364472	0.00142179	0.0108799	Pass	Pass	Fail	Pass	Pass	Pass	Fail	Fail
SDCBP.17806_6	17806_6	SDCBP	Inverse variance weighted	285	0.16725	0.0304637	4.01618122910986e-8	0.107541	0.226959	270.053	284	0.714636	5.16459	0.169473	0.0493513	5.9474366942605e-4	0.0727439	0.266201	0.221038	0.0772298	0.00452282	0.0696679	0.372409	0.555467	NA	NA	NA	NA	Inverse variance weighted	364	0.147786	0.0405326	2.6625817151079e-4	0.0683418	0.22723	-0.00103097	0.00136025	0.449126	Pass	Pass	Pass	Pass	Pass	Pass	Pass	Pass
CHST3.7189_55	7189_55	CHST3	Inverse variance weighted	285	0.165001	0.0300689	4.07818258149983e-8	0.106066	0.223936	264.706	284	0.788292	7.28878	0.194809	0.0493235	7.82732520200314e-5	0.0981352	0.291483	0.21867	0.076347	0.0044942	0.0690296	0.36831	0.824	NA	NA	NA	NA	Inverse variance weighted	363	0.212266	0.0363824	5.4015894913920905e-9	0.140956	0.283575	-0.00103016	0.00134702	0.445048	Pass	Pass	Pass	Pass	Pass	Pass	Pass	Pass
EGLN1.9901_28	9901_28	EGLN1	Inverse variance weighted	285	0.172702	0.0314854	4.13132151838264e-8	0.110991	0.234414	316.75	284	0.088129	10.3395	0.14876	0.0477675	0.00184408	0.055136	0.242385	0.211378	0.0800968	0.00877487	0.0543887	0.368368	0.0674	NA	NA	NA	NA	Inverse variance weighted	363	0.182847	0.03877	2.40310865624451e-6	0.106857	0.258836	-0.000743212	0.00141492	0.599809	Pass	Pass	Pass	Pass	Pass	Pass	Pass	Pass
FCRL6.6617_12	6617_12	FCRL6	Inverse variance weighted	285	0.167566	0.0305565	4.16254982059988e-8	0.107675	0.227457	293.009	284	0.343846	3.07466	0.214805	0.0483322	8.81619337579152e-6	0.120074	0.309536	0.224418	0.0777368	0.00419055	0.072054	0.376782	0.398333	NA	NA	NA	NA	Inverse variance weighted	363	0.217954	0.0380752	1.03858235586224e-8	0.143327	0.292582	-0.00109049	0.00137089	0.427013	Pass	Pass	Pass	Pass	Pass	Pass	Pass	Pass
WNT5A.13268_45	13268_45	WNT5A	Inverse variance weighted	285	0.20221	0.0368818	4.18989190238385e-8	0.129922	0.274498	383.178	284	7.71789529211248e-5	25.8831	0.196266	0.0534653	2.4170474764103e-4	0.0914735	0.301058	0.398931	0.0930229	2.47034202683748e-5	0.216606	0.581256	6.66666666666667e-5	0.18388093127309815	0.0344362	5.339756503820962	1.8450451563739492e-7	Inverse variance weighted	364	0.206178	0.0484104	2.05374759531942e-5	0.111294	0.301063	-0.00377368	0.00164048	0.0221553	Pass	Pass	Fail	Pass	Pass	Pass	Fail	Fail
MICA.2730_58	2730_58	MICA	Inverse variance weighted	285	0.136116	0.0248326	4.22086374469739e-8	0.0874444	0.184788	288.189	284	0.419626	1.45353	0.1333	0.0396115	7.6489410209076e-4	0.0556619	0.210939	0.111708	0.0633066	0.0787166	-0.0123727	0.235789	0.4636	NA	NA	NA	NA	Inverse variance weighted	364	0.164569	0.0378076	1.34405940125735e-5	0.0904663	0.238672	4.683798865455e-4	0.00111717	0.675346	Pass	Pass	Pass	Pass	Pass	Pass	Pass	Pass
ERLIN1.8776_10	8776_10	ERLIN1	Inverse variance weighted	285	0.165178	0.0301379	4.23586618165444e-8	0.106107	0.224248	291.754	284	0.363043	2.6576	0.188016	0.0477429	8.21300873456691e-5	0.0944402	0.281592	0.251094	0.0765651	0.00117001	0.101026	0.401162	0.345067	NA	NA	NA	NA	Inverse variance weighted	363	0.214325	0.0365303	4.4364336566100814e-9	0.142725	0.285924	-0.00164903	0.00135113	0.223296	Pass	Pass	Pass	Pass	Pass	Pass	Pass	Pass
TPST2.8024_64	8024_64	TPST2	Inverse variance weighted	285	0.177094	0.0323122	4.23594892757572e-8	0.113762	0.240426	310.311	284	0.135802	8.47879	0.244921	0.0577936	2.25665262153492e-5	0.131645	0.358196	0.211074	0.0820347	0.0105922	0.0502863	0.371862	0.114933	NA	NA	NA	NA	Inverse variance weighted	363	0.165952	0.040697	4.54753578548649e-5	0.0861856	0.245718	-0.000653236	0.00144918	0.652506	Pass	Pass	Pass	Pass	Pass	Pass	Pass	Pass
KIR2DL4.5095_21	5095_21	KIR2DL4	Inverse variance weighted	285	0.168497	0.0307584	4.3001102503465e-8	0.10821	0.228783	276.213	284	0.618564	2.81905	0.200713	0.0488918	4.03882060073307e-5	0.104885	0.296541	0.259855	0.0779166	9.6670895266137e-4	0.107138	0.412571	0.5962	NA	NA	NA	NA	Inverse variance weighted	363	0.174441	0.0380173	4.46495979028673e-6	0.0999274	0.248955	-0.00175587	0.00137591	0.202947	Pass	Pass	Pass	Pass	Pass	Pass	Pass	Pass
RPN1.10490_3	10490_3	RPN1	Inverse variance weighted	285	0.170039	0.0310436	4.31524176795628e-8	0.109194	0.230885	312.147	284	0.120626	9.01718	0.183108	0.0485307	1.6127286517442e-4	0.0879879	0.278228	0.185281	0.0786438	0.0191575	0.031138972644637702	0.339423	0.140733	NA	NA	NA	NA	Inverse variance weighted	364	0.174279	0.0385014	5.99546512162853e-6	0.0988158	0.249741	-0.000294557	0.00139602	0.833041	Pass	Pass	Pass	Pass	Pass	Pass	Pass	Pass
SAA4.15516_12	15516_12	SAA4	Inverse variance weighted	285	0.181456	0.0331345	4.34187716764281e-8	0.116512	0.246399	230.779	284	0.990905	23.0616	0.191163	0.0575823	9.0072304064254e-4	0.0783021	0.304025	0.16784	0.0842246	0.0472467	0.00276016	0.332921	0.994	NA	NA	NA	NA	Inverse variance weighted	364	0.241527	0.0399227	1.4496601805748201e-9	0.163279	0.319776	2.6204846799486e-4	0.00149031	0.86055	Pass	Pass	Pass	Pass	Pass	Pass	Pass	Pass
NAP1L2.13529_39	13529_39	NAP1L2	Inverse variance weighted	285	0.167053	0.0305062	4.34968438437238e-8	0.107261	0.226845	286.409	284	0.448769	0.841263	0.177032	0.0507333	4.8397802693434e-4	0.0775951	0.27647	0.21387	0.0775766	0.00621486	0.0618195	0.36592	0.237267	NA	NA	NA	NA	Inverse variance weighted	364	0.184794	0.0404348	4.87291282589077e-6	0.105542	0.264047	-0.000897296	0.00136681	0.512043	Pass	Pass	Pass	Pass	Pass	Pass	Pass	Pass
SPTLC1.7886_26	7886_26	SPTLC1	Inverse variance weighted	285	0.16503	0.0301474	4.39730453217296e-8	0.105941	0.224119	273.251	284	0.665959	3.93386	0.187931	0.0493525	1.401338679365e-4	0.0912	0.284662	0.219339	0.0766093	0.00450904	0.0691844	0.369493	0.692867	NA	NA	NA	NA	Inverse variance weighted	363	0.162307	0.0359159	6.21059770122646e-6	0.0919121	0.232703	-0.00104188	0.00135112	0.441278	Pass	Pass	Pass	Pass	Pass	Pass	Pass	Pass
AMY2A.18917_53	18917_53	AMY2A	Inverse variance weighted	285	-0.179776	0.0328463	4.4187725544363e-8	-0.244155	-0.115397	338.893	284	0.0140036	16.1977	-0.201705	0.0542408	2.0024694895661e-4	-0.308017	-0.0953935	-0.220598	0.0837767	0.00892428	-0.3848	-0.0563956	0.00566667	-0.168393	0.0319506	-5.27041	2.6061002521774336e-7	Inverse variance weighted	364	-0.199596	0.039755	5.14940783488447e-7	-0.277516	-0.121677	7.8271621898795e-4	0.00147737	0.596662	Pass	Pass	Pass	Pass	Pass	Pass	Pass	Pass
NAGS.11247_20	11247_20	NAGS	Inverse variance weighted	285	0.166097	0.0303554	4.45616578137276e-8	0.106601	0.225594	294.106	284	0.327435	3.43619	0.186598	0.0492077	1.4940450066679e-4	0.0901513	0.283046	0.278333	0.076991	3.5525175485055e-4	0.127431	0.429236	0.290067	NA	NA	NA	NA	Inverse variance weighted	364	0.173674	0.0356528	1.10881827524374e-6	0.103795	0.243554	-0.00215101	0.00135667	0.113968	Pass	Pass	Pass	Pass	Pass	Pass	Pass	Pass
IL17D.4136_40	4136_40	IL17D	Inverse variance weighted	285	0.16719	0.0305639	4.49562347089431e-8	0.107285	0.227095	296.496	284	0.292985	4.21445	0.199149	0.0486024	4.17624010086881e-5	0.103888	0.294409	0.261247	0.0774613	8.4840341070238e-4	0.109423	0.413071	0.198467	NA	NA	NA	NA	Inverse variance weighted	363	0.22364	0.0359918	5.17727589377163e-10	0.153096	0.294184	-0.00180643	0.00136733	0.187522	Pass	Pass	Pass	Pass	Pass	Pass	Pass	Pass
TMEM185A.14633_26	14633_26	TMEM185A	Inverse variance weighted	285	0.165017	0.0301815	4.5645421555554e-8	0.105861	0.224173	281.008	284	0.539026	1.06471	0.204716	0.0483851	2.32697489293381e-5	0.109881	0.29955	0.250368	0.0767355	0.00123871	0.0999659	0.400769	0.624933	NA	NA	NA	NA	Inverse variance weighted	364	0.186452	0.0380883	9.81822413023686e-7	0.111799	0.261105	-0.00163849	0.00135437	0.227375	Pass	Pass	Pass	Pass	Pass	Pass	Pass	Pass
AGER.4125_52	4125_52	AGER	Inverse variance weighted	285	-0.193145	0.0353548	4.68022809485015e-8	-0.26244	-0.12385	369.256	284	4.857888151137e-4	23.0885	-0.261676	0.0516072	3.96705517074442e-7	-0.362826	-0.160526	-0.329327	0.0895084	2.7993069763221e-4	-0.504764	-0.153891	1.33333333333333e-4	NA	NA	NA	NA	Inverse variance weighted	363	-0.243421	0.0451009	6.76659054942003e-8	-0.331819	-0.155023	0.00261367	0.00157908	0.098996	Pass	Pass	Pass	Pass	Pass	Pass	Pass	Pass
CCL3L1.2783_18	2783_18	CCL3L1	Inverse variance weighted	285	0.165522	0.0303061	4.71668067424028e-8	0.106122	0.224922	277.416	284	0.59886	2.37338	0.218947	0.0493357	9.08372870972111e-6	0.122249	0.315645	0.166007	0.0769186	0.0317516	0.0152469	0.316768	0.621267	NA	NA	NA	NA	Inverse variance weighted	363	0.200123	0.0386589	2.25920509441309e-7	0.124352	0.275895	-9.29678e-06	0.00135365	0.994525	Pass	Pass	Pass	Pass	Pass	Pass	Pass	Pass
RHPN2.11439_88	11439_88	RHPN2	Inverse variance weighted	285	0.163787	0.0299946	4.74633692015168e-8	0.104998	0.222576	272.608	284	0.675979	4.179	0.198035	0.0497953	6.97957224328694e-5	0.100436	0.295634	0.230546	0.0761659	0.0026983	0.0812607	0.379831	0.713267	NA	NA	NA	NA	Inverse variance weighted	364	0.205421	0.0380452	6.68632207874316e-8	0.130853	0.27999	-0.0012829	0.00134541	0.341129	Pass	Pass	Pass	Pass	Pass	Pass	Pass	Pass
C6.4127_75	4127_75	C6	Inverse variance weighted	285	0.174377	0.0319405	4.7770958396217e-8	0.111773	0.23698	313.408	284	0.110955	9.38316	0.220102	0.0512947	1.77924260605477e-5	0.119564	0.32064	0.305371	0.0808899	1.9486014703915e-4	0.146827	0.463915	0.0782667	NA	NA	NA	NA	Inverse variance weighted	363	0.247466	0.0393501	3.19864924691236e-10	0.17034	0.324592	-0.00251608	0.00142841	0.0792416	Pass	Pass	Pass	Pass	Pass	Pass	Pass	Pass
KYNU.4559_64	4559_64	KYNU	Inverse variance weighted	285	0.167164	0.0306264	4.81139803253071e-8	0.107136	0.227191	295.918	284	0.30114	4.02751	0.225823	0.050216	6.89072097766886e-6	0.1274	0.324247	0.227957	0.0778634	0.0036927	0.075345	0.38057	0.2032	NA	NA	NA	NA	Inverse variance weighted	363	0.190298	0.0386669	8.58968860235775e-7	0.114511	0.266085	-0.00116792	0.00137515	0.39643	Pass	Pass	Pass	Pass	Pass	Pass	Pass	Pass
HDGFRP2.4553_65	4553_65	HDGFRP2	Inverse variance weighted	285	0.163972	0.0300422	4.81388815113488e-8	0.105089	0.222854	289.986	284	0.390753	2.06428	0.209411	0.0487944	1.77306657077523e-5	0.113774	0.305048	0.220802	0.076349	0.00412492	0.0711579	0.370446	0.2944	NA	NA	NA	NA	Inverse variance weighted	363	0.173499	0.0365492	2.06469049721468e-6	0.101862	0.245135	-0.00109106	0.0013474	0.418763	Pass	Pass	Pass	Pass	Pass	Pass	Pass	Pass
CCBL1.17365_7	17365_7	CCBL1	Inverse variance weighted	285	0.168187	0.0308211	4.84625798739343e-8	0.107777	0.228596	298.745	284	0.262342	4.93559	0.240006	0.0456764	1.48447944668086e-7	0.15048	0.329531	0.259516	0.078246	0.00102996	0.106154	0.412879	0.403667	NA	NA	NA	NA	Inverse variance weighted	364	0.209158	0.0380484	3.85990475574444e-8	0.134583	0.283733	-0.00175409	0.00138158	0.20526	Pass	Pass	Pass	Pass	Pass	Pass	Pass	Pass
DOCK9.14002_18	14002_18	DOCK9	Inverse variance weighted	285	0.162867	0.0298542	4.88595437208471e-8	0.104353	0.221381	272.002	284	0.685314	4.41094	0.197668	0.0477431	3.46956655984148e-5	0.104091	0.291244	0.243915	0.0758026	0.00144205	0.0953422	0.392489	0.701333	NA	NA	NA	NA	Inverse variance weighted	364	0.198988	0.0383455	2.11051035190335e-7	0.12383	0.274145	-0.00155348	0.0013355	0.24572	Pass	Pass	Pass	Pass	Pass	Pass	Pass	Pass
ABL2.5261_13	5261_13	ABL2	Inverse variance weighted	285	0.160438	0.0294187	4.93545478800861e-8	0.102778	0.218099	281.018	284	0.538861	1.06118	0.174728	0.0454129	1.1930947603121e-4	0.0857186	0.263737	0.231542	0.0749455	0.00220461	0.0846486	0.378435	0.432133	NA	NA	NA	NA	Inverse variance weighted	363	0.199051	0.0353806	1.84437108900174e-8	0.129705	0.268397	-0.00136193	0.0013203	0.303173	Pass	Pass	Pass	Pass	Pass	Pass	Pass	Pass
MYOM3.13966_30	13966_30	MYOM3	Inverse variance weighted	285	0.169695	0.0311177	4.94350984471037e-8	0.108705	0.230686	297.663	284	0.276859	4.59001	0.208526	0.0509705	4.29331958426064e-5	0.108623	0.308428	0.254511	0.0789858	0.00142052	0.099699	0.409323	0.238133	NA	NA	NA	NA	Inverse variance weighted	364	0.145229	0.0393735	2.2558513773152e-4	0.0680569	0.222401	-0.00162757	0.00139327	0.243725	Pass	Pass	Pass	Pass	Pass	Pass	Pass	Pass
DHFR.9823_2	9823_2	DHFR	Inverse variance weighted	285	0.165444	0.0304046	5.28588610283493e-8	0.105851	0.225037	281.745	284	0.52666	0.800397	0.164218	0.0502252	0.00107688	0.0657765	0.262659	0.248596	0.0772613	0.00144288	0.0971637	0.400028	0.371467	NA	NA	NA	NA	Inverse variance weighted	363	0.230299	0.0384123	2.02911006950564e-9	0.155011	0.305587	-0.001596	0.00136329	0.242704	Pass	Pass	Pass	Pass	Pass	Pass	Pass	Pass
SERPINB8.19130_81	19130_81	SERPINB8	Inverse variance weighted	285	0.169553	0.0311637	5.30673779509365e-8	0.108472	0.230634	301.288	284	0.229946	5.73816	0.205816	0.0485614	2.25254245067681e-5	0.110636	0.300996	0.197035	0.0796156	0.0139162	0.040988	0.353081	0.197267	NA	NA	NA	NA	Inverse variance weighted	364	0.205259	0.0382859	8.26668453193975e-8	0.130218	0.280299	-0.000525759	0.00140123	0.707783	Pass	Pass	Pass	Pass	Pass	Pass	Pass	Pass
TTN.11352_42	11352_42	TTN	Inverse variance weighted	285	0.162124	0.0298019	5.32621820960204e-8	0.103712	0.220536	288.202	284	0.419409	1.45812	0.184581	0.0500389	2.2535886225024e-4	0.0865047	0.282657	0.316775	0.0751868	3.38905724551487e-5	0.169409	0.464141	0.5052	NA	NA	NA	NA	Inverse variance weighted	364	0.145156	0.0390316	2.0006491157479e-4	0.068654	0.221658	-0.00296622	0.00132569	0.0260323	Pass	Pass	Fail	Pass	Pass	Pass	Fail	Fail
SFRP2.7751_121	7751_121	SFRP2	Inverse variance weighted	285	0.163588	0.0300727	5.33525464225107e-8	0.104646	0.22253	281.987	284	0.522589	0.713714	0.220841	0.0492188	7.22583369956508e-6	0.124372	0.31731	0.207723	0.076342	0.00691268	0.0580926	0.357353	0.5608	NA	NA	NA	NA	Inverse variance weighted	363	0.18118	0.037608	1.45312059669053e-6	0.107468	0.254891	-0.000847971	0.00134818	0.529872	Pass	Pass	Pass	Pass	Pass	Pass	Pass	Pass
NR1H2.9016_12	9016_12	NR1H2	Inverse variance weighted	285	0.169359	0.0311402	5.36974052469287e-8	0.108325	0.230394	299.682	284	0.250114	5.23299	0.203091	0.0492458	3.72313636093205e-5	0.106569	0.299613	0.26706	0.0792003	8.5032067853861e-4	0.111828	0.422293	0.163133	NA	NA	NA	NA	Inverse variance weighted	363	0.23519	0.0389262	1.52263438320603e-9	0.158895	0.311486	-0.0018729	0.00139632	0.180896	Pass	Pass	Pass	Pass	Pass	Pass	Pass	Pass
HMGCS1.13496_19	13496_19	HMGCS1	Inverse variance weighted	285	0.169705	0.0312075	5.38964020868346e-8	0.108538	0.230872	281.418	284	0.532141	0.917353	0.116211	0.0496657	0.0192909	0.018866	0.213555	0.0874795	0.0793976	0.271489	-0.0681398	0.243099	0.529533	NA	NA	NA	NA	Inverse variance weighted	364	0.0847373	0.0425042	0.0461935	0.00142902	0.168046	0.00158193	0.00140458	0.261009	Pass	Pass	Pass	Pass	Pass	Pass	Pass	Pass
NPFF.5617_41	5617_41	NPFF	Inverse variance weighted	285	0.162296	0.02985	5.4166141595389e-8	0.10379	0.220802	280.688	284	0.544391	1.17991	0.170231	0.0475173	3.4031316396901e-4	0.0770972	0.263365	0.256826	0.0759545	8.2297474861218e-4	0.107956	0.405697	0.517933	NA	NA	NA	NA	Inverse variance weighted	363	0.226439	0.0392917	8.26282894740235e-9	0.149427	0.30345	-0.00181506	0.00134105	0.176988	Pass	Pass	Pass	Pass	Pass	Pass	Pass	Pass
COL3A1.18880_81	18880_81	COL3A1	Inverse variance weighted	285	0.172737	0.0317737	5.43504633449129e-8	0.11046	0.235013	289.319	284	0.401401	1.83834	0.112919	0.0546096	0.0386632	0.00588437	0.219954	0.165534	0.0806776	0.04111	0.0074055	0.323662	0.500133	NA	NA	NA	NA	Inverse variance weighted	364	0.0732239	0.0418486	0.0801642	-0.00879934	0.155247	1.3824537698578e-4	0.00142283	0.922666	Pass	Pass	Pass	Pass	Pass	Fail	Fail	Fail
CALR.5264_65	5264_65	CALR	Inverse variance weighted	285	0.162769	0.029944	5.45534896630518e-8	0.104079	0.22146	296.462	284	0.293462	4.20347	0.242	0.0465064	1.9547310056883e-7	0.150848	0.333153	0.263657	0.0759503	5.9848796313133e-4	0.114795	0.41252	0.186533	NA	NA	NA	NA	Inverse variance weighted	363	0.174089	0.0351537	7.33759927552018e-7	0.105187	0.24299	-0.00193669	0.00134035	0.149588	Pass	Pass	Pass	Pass	Pass	Pass	Pass	Pass
SERAC1.8985_13	8985_13	SERAC1	Inverse variance weighted	285	0.167667	0.0308479	5.47124209770258e-8	0.107205	0.228129	303.102	284	0.208387	6.30218	0.211745	0.0504635	2.71661125184593e-5	0.112837	0.310654	0.222562	0.0785605	0.00494287	0.068583	0.37654	0.268067	NA	NA	NA	NA	Inverse variance weighted	363	0.190185	0.0381812	6.32200824761164e-7	0.11535	0.26502	-0.00105437	0.00138754	0.447956	Pass	Pass	Pass	Pass	Pass	Pass	Pass	Pass
GIMAP6.19302_7	19302_7	GIMAP6	Inverse variance weighted	285	0.168268	0.0309844	5.61296476177517e-8	0.107538	0.228997	310.178	284	0.136948	8.4397	0.224867	0.052783	2.04221700004948e-5	0.121413	0.328322	0.234688	0.0786326	0.0030873	0.0805679	0.388807	0.0658667	NA	NA	NA	NA	Inverse variance weighted	364	0.200484	0.036131	2.87607780151698e-8	0.129668	0.271301	-0.00127399	0.00138614	0.35883	Pass	Pass	Pass	Pass	Pass	Pass	Pass	Pass
MXRA8.10521_10	10521_10	MXRA8	Inverse variance weighted	285	-0.181038	0.0333469	5.66885482091489e-8	-0.246398	-0.115679	310.87	284	0.131044	8.64334	-0.170699	0.0580162	0.00325817	-0.284411	-0.0569875	-0.254918	0.0848665	0.00290524	-0.421256	-0.0885795	0.00846667	-0.165023	0.0334631	-4.93151	1.3535472404209937e-6	Inverse variance weighted	364	-0.196638	0.0449949	1.2411534647866e-5	-0.284828	-0.108448	0.00141501	0.00149466	0.344593	Pass	Pass	Pass	Pass	Pass	Pass	Pass	Pass
YES1.2878_66	2878_66	YES1	Inverse variance weighted	285	0.165244	0.030439	5.67661798783416e-8	0.105584	0.224904	293.531	284	0.335991	3.24706	0.244898	0.0489194	5.55293156440827e-7	0.149016	0.34078	0.189418	0.0774746	0.0150989	0.0375679	0.341268	0.294533	NA	NA	NA	NA	Inverse variance weighted	363	0.188979	0.0375366	4.79061109379491e-7	0.115407	0.262551	-0.000463452	0.00136547	0.734553	Pass	Pass	Pass	Pass	Pass	Pass	Pass	Pass
TTC17.8800_14	8800_14	TTC17	Inverse variance weighted	285	0.160311	0.0295355	5.70699242141415e-8	0.102422	0.218201	256.742	284	0.875808	10.6167	0.141874	0.0498832	0.0044533	0.0441032	0.239645	0.283413	0.0749668	1.9090161269409e-4	0.136478	0.430348	0.732467	NA	NA	NA	NA	Inverse variance weighted	363	0.18192	0.0353567	2.67114796969471e-7	0.112621	0.251219	-0.00236249	0.00132235	0.0750752	Pass	Pass	Pass	Pass	Pass	Pass	Pass	Pass
CD37.18202_22	18202_22	CD37	Inverse variance weighted	285	0.16361	0.0301434	5.70735693987275e-8	0.104529	0.222692	247.989	284	0.939639	14.5212	0.219619	0.0503424	1.28578247208299e-5	0.120948	0.31829	0.25636	0.0765256	9.1788098948506e-4	0.10637	0.406351	0.965333	NA	NA	NA	NA	Inverse variance weighted	364	0.221147	0.0370578	2.4072368504655603e-9	0.148514	0.293781	-0.00177995	0.00134986	0.188363	Pass	Pass	Pass	Pass	Pass	Pass	Pass	Pass
C1QBP.4967_1	4967_1	C1QBP	Inverse variance weighted	285	0.165252	0.0304613	5.79591301219223e-8	0.105548	0.224956	284.177	284	0.485886	0.0621474	0.169646	0.047442	3.490681299071e-4	0.07666	0.262633	0.256612	0.0780726	0.00114097	0.10359	0.409635	0.254933	NA	NA	NA	NA	Inverse variance weighted	363	0.202347	0.0381179	1.10557587203879e-7	0.127636	0.277058	-0.00174361	0.001372	0.204824	Pass	Pass	Pass	Pass	Pass	Pass	Pass	Pass
ITGA5.6932_42	6932_42	ITGA5	Inverse variance weighted	285	0.172035	0.0317124	5.80021215752205e-8	0.109879	0.234192	311.579	284	0.125179	8.85138	0.234538	0.0490823	1.76639860695359e-6	0.138337	0.33074	0.20644	0.0806769	0.0110222	0.0483137	0.364567	0.1554	NA	NA	NA	NA	Inverse variance weighted	363	0.189287	0.0383706	8.09239205313463e-7	0.114081	0.264494	-0.000658838	0.00142019	0.643071	Pass	Pass	Pass	Pass	Pass	Pass	Pass	Pass
CADM2.16907_3	16907_3	CADM2	Inverse variance weighted	285	-0.182881	0.0337221	5.85429782796969e-8	-0.248977	-0.116786	352.928	284	0.00332349	19.5304	-0.172296	0.0502829	6.1132684155763e-4	-0.270851	-0.0737419	-0.309169	0.0854288	3.5019160763148e-4	-0.47661	-0.141729	0.00113333	NA	NA	NA	NA	Inverse variance weighted	364	-0.178574	0.0417344	1.87879773734398e-5	-0.260374	-0.096775	0.00242184	0.00150601	0.108925	Pass	Pass	Pass	Pass	Pass	Pass	Pass	Pass
RELT.14112_40	14112_40	RELT	Inverse variance weighted	285	0.164383	0.0303273	5.95059146347215e-8	0.104941	0.223824	291.809	284	0.362187	2.67609	0.244067	0.0479849	3.65054606004288e-7	0.150017	0.338118	0.291706	0.0765233	1.6919145903657e-4	0.141721	0.441692	0.447333	NA	NA	NA	NA	Inverse variance weighted	364	0.199491	0.0380497	1.58057760423614e-7	0.124914	0.274069	-0.00244996	0.00135289	0.0712149	Pass	Pass	Pass	Pass	Pass	Pass	Pass	Pass
DHX9.10527_22	10527_22	DHX9	Inverse variance weighted	285	0.162819	0.0300392	5.95228713484585e-8	0.103943	0.221696	283.79	284	0.492362	0.0741657	0.21154120234183801	0.047202	7.40803542391539e-6	0.119025	0.304057	0.177868	0.0765179	0.0208047	0.0278933	0.327844	0.573867	NA	NA	NA	NA	Inverse variance weighted	364	0.192246	0.0376947	3.39492930645282e-7	0.118365	0.266128	-0.000287632	0.00134475	0.830785	Pass	Pass	Pass	Pass	Pass	Pass	Pass	Pass
VWC2.15308_108	15308_108	VWC2	Inverse variance weighted	285	0.232059	0.0428253	6.00177952126948e-8	0.148122	0.315997	538.194	284	6.1688541780465585e-18	47.231	0.277955	0.053444	1.98359658182514e-7	0.173205	0.382705	0.157338	0.108699	0.148874	-0.0557122	0.370389	NA	0.1968887008408129	0.0317421	6.202760746653471	1.836403725074655e-9	Inverse variance weighted	364	0.270912	0.0411831	4.7612451479882096e-11	0.190193	0.351631	0.00143573	0.00191941	0.455078	Pass	Pass	Pass	Pass	Pass	Pass	Pass	Pass
HEXB.15470_11	15470_11	HEXB	Inverse variance weighted	285	0.195784	0.0361498	6.09804197610548e-8	0.12493	0.266637	405.884	284	2.66428218990048e-6	30.0293	0.195684	0.0557541	4.4850582782897e-4	0.0864057	0.304962	0.172632	0.0918554	0.0612188	-0.0074045	0.352668	NA	0.18478075247828069	0.0327294	5.6457190039861125	3.8440626119682566e-8	Inverse variance weighted	364	0.154762	0.045425	6.5685188286947e-4	0.0657292	0.243795	4.4451816527966e-4	0.00162085	0.784093	Pass	Pass	Pass	Pass	Pass	Pass	Pass	Pass
APOD.4712_28	4712_28	APOD	Inverse variance weighted	285	0.174713	0.0322648	6.12980315398787e-8	0.111474	0.237952	323.586	284	0.0529179	12.2334	0.231399	0.0497912	3.36151048223559e-6	0.133809	0.32899	0.264596	0.0818135	0.00136472	0.104241	0.42495	0.047	NA	NA	NA	NA	Inverse variance weighted	363	0.239239	0.039301	1.1478869561907702e-9	0.162209	0.316269	-0.00172861	0.0014461	0.232947	Pass	Pass	Pass	Pass	Pass	Pass	Pass	Pass
FBLN5.15585_304	15585_304	FBLN5	Inverse variance weighted	285	0.179462	0.0331476	6.16202152191148e-8	0.114493	0.244431	334.819	284	0.0204498	15.1781	0.213945	0.048831	1.17959075866839e-5	0.118236	0.309653	0.233677	0.0842679	0.00592273	0.0685115	0.398842	0.0215333	NA	NA	NA	NA	Inverse variance weighted	364	0.205919	0.0404148	3.4846608046075e-7	0.126706	0.285132	-0.00104077	0.00148705	0.484573	Pass	Pass	Pass	Pass	Pass	Pass	Pass	Pass
PLXNB2.9216_100	9216_100	PLXNB2	Inverse variance weighted	285	0.167947	0.0310258	6.19295147776176e-8	0.107137	0.228758	289.748	284	0.39454	1.98382	0.221192	0.0559254	7.64971412707421e-5	0.111578	0.330806	0.196067	0.0791646	0.013845	0.0409041	0.35123	0.239267	NA	NA	NA	NA	Inverse variance weighted	363	0.166843	0.0380688	1.17226857418406e-5	0.0922286	0.241458	-0.00053991	0.00139802	0.699641	Pass	Pass	Pass	Pass	Pass	Pass	Pass	Pass
ZNF175.12716_3	12716_3	ZNF175	Inverse variance weighted	285	0.16282	0.0300837	6.22479901964306e-8	0.103855	0.221784	282.74	284	0.509959	0.445708	0.189999	0.0491835	1.1197381573232e-4	0.0935993	0.286399	0.259567	0.0763321	7.6946620319453e-4	0.109956	0.409178	0.578067	NA	NA	NA	NA	Inverse variance weighted	364	0.200265	0.038071	1.43822200274713e-7	0.125646	0.274884	-0.00185546	0.00134543	0.168959	Pass	Pass	Pass	Pass	Pass	Pass	Pass	Pass
FCN2.13717_15	13717_15	FCN2	Inverse variance weighted	285	0.170183	0.0314476	6.24519802550278e-8	0.108546	0.23182	285.336	284	0.466552	0.468243	0.2	0.0534007	1.8020168250609e-4	0.0953346	0.304665	0.185293	0.0798756	0.0210649	0.0287369	0.341849	0.4926	NA	NA	NA	NA	Inverse variance weighted	364	0.2211	0.0374661	3.6055560891003504e-9	0.147667	0.294533	-0.000289673	0.00140716	0.83705	Pass	Pass	Pass	Pass	Pass	Pass	Pass	Pass
WDR5.17760_128	17760_128	WDR5	Inverse variance weighted	285	0.173876	0.0321318	6.25515719357255e-8	0.110898	0.236855	334.934	284	0.0202371	15.2073	0.164458	0.0494665	8.8534508438239e-4	0.0675036	0.261412	0.208586	0.0819424	0.0114422	0.0479788	0.369193	0.0164667	NA	NA	NA	NA	Inverse variance weighted	364	0.210001	0.0366526	1.00734194422256e-8	0.138162	0.28184	-0.000664509	0.00144276	0.645454	Pass	Pass	Pass	Pass	Pass	Pass	Pass	Pass
RUFY1.11425_31	11425_31	RUFY1	Inverse variance weighted	285	0.161062	0.0297659	6.26932368024051e-8	0.102721	0.219403	274.912	284	0.639613	3.30585	0.166302	0.0473377	4.4291568458263e-4	0.07352	0.259084	0.193686	0.0753192	0.0106355	0.0460606	0.341312	0.706933	NA	NA	NA	NA	Inverse variance weighted	364	0.198667	0.0366108	5.74815597335471e-8	0.12691	0.270425	-0.00062564	0.00132682	0.637623	Pass	Pass	Pass	Pass	Pass	Pass	Pass	Pass
PSMB1.12612_37	12612_37	PSMB1	Inverse variance weighted	285	0.163729	0.0302763	6.37960853763431e-8	0.104387	0.22307	297.222	284	0.282892	4.44855	0.129751	0.0478485	0.00669387	0.0359678	0.223534	0.128399	0.0770476	0.0967222	-0.0226142	0.279412	0.364333	NA	NA	NA	NA	Inverse variance weighted	364	0.21628	0.036904	4.61172335610702e-9	0.143948	0.288612	6.7712366645406e-4	0.00135757	0.618325	Pass	Pass	Pass	Pass	Pass	Pass	Pass	Pass
BDP1.8929_7	8929_7	BDP1	Inverse variance weighted	285	0.160614	0.0297041	6.40401600345719e-8	0.102394	0.218834	278.184	284	0.586174	2.09086	0.229514	0.0478412	1.60718238155949e-6	0.135746	0.323283	0.251781	0.0749537	8.8912625543789e-4	0.104872	0.39869	0.5872	NA	NA	NA	NA	Inverse variance weighted	363	0.196477	0.0391691	5.27280196556423e-7	0.119705	0.273248	-0.00175931	0.001328	0.186312	Pass	Pass	Pass	Pass	Pass	Pass	Pass	Pass
PLSCR3.11407_57	11407_57	PLSCR3	Inverse variance weighted	285	0.159261	0.0294573	6.42617581177457e-8	0.101525	0.216998	278.074	284	0.587989	2.13109	0.2	0.0519123	1.1684721940037e-4	0.0982518	0.301748	0.225025	0.0746653	0.00281383	0.0786807	0.371369	0.621867	NA	NA	NA	NA	Inverse variance weighted	364	0.185228	0.0352968	1.53995434070141e-7	0.116046	0.25441	-0.00126411	0.00131881	0.338615	Pass	Pass	Pass	Pass	Pass	Pass	Pass	Pass
RNF8.14663_44	14663_44	RNF8	Inverse variance weighted	285	0.168644	0.0312041	6.49713736099754e-8	0.107484	0.229804	305.229	284	0.184784	6.95513	0.201242	0.0472423	2.04627553465218e-5	0.108647	0.293837	0.267243	0.0790755	8.2798062120527e-4	0.112255	0.422231	0.160067	NA	NA	NA	NA	Inverse variance weighted	364	0.195874	0.0373031	1.51385874524652e-7	0.12276	0.268988	-0.0018901	0.00139322	0.175976	Pass	Pass	Pass	Pass	Pass	Pass	Pass	Pass
AMY2B.15556_49	15556_49	AMY2B	Inverse variance weighted	285	-0.182131	0.0337213	6.62414970847388e-8	-0.248225	-0.116037	360.589	284	0.00139275	21.2399	-0.167204	0.0522824	0.00138337	-0.269678	-0.0647307	-0.173189	0.086121	0.0452742	-0.341986	-0.00439168	4e-4	NA	NA	NA	NA	Inverse variance weighted	364	-0.197948	0.0389785	3.80657349821859e-7	-0.274346	-0.12155	-0.000171631	0.00152046	0.910205	Pass	Pass	Pass	Pass	Pass	Pass	Pass	Pass
STX1A.19553_14	19553_14	STX1A	Inverse variance weighted	285	-0.165055	0.0305616	6.63746647983609e-8	-0.224955	-0.105154	288.479	284	0.414925	1.55261	-0.148778	0.0541609	0.00601512	-0.254933	-0.0426222	-0.290007	0.0772209	2.0996606628376e-4	-0.44136	-0.138654	0.3772	NA	NA	NA	NA	Inverse variance weighted	363	-0.11915	0.0379153	0.00167501	-0.193464	-0.0448356	0.00240264	0.00136453	0.0793559	Pass	Pass	Pass	Pass	Pass	Pass	Pass	Pass
TCEAL8.19109_32	19109_32	TCEAL8	Inverse variance weighted	285	0.159121	0.0294902	6.82551905278218e-8	0.10132	0.216921	251.463	284	0.918172	12.9389	0.199419	0.0515399	1.0918873021509e-4	0.0984005	0.300437	0.202606	0.0748774	0.00722691	0.055846	0.349365	0.900733	NA	NA	NA	NA	Inverse variance weighted	364	0.199712	0.0372433	8.21399120434978e-8	0.126715	0.272709	-0.000833636	0.00131943	0.528017	Pass	Pass	Pass	Pass	Pass	Pass	Pass	Pass
ADAM10.8654_13	8654_13	ADAM10	Inverse variance weighted	285	0.160768	0.0297974	6.83786793024262e-8	0.102365	0.219171	270.294	284	0.711075	5.07084	0.225509	0.0471148	1.6983370983549e-6	0.133163	0.317854	0.236239	0.0753249	0.00189137	0.0886023	0.383876	0.7738	NA	NA	NA	NA	Inverse variance weighted	363	0.183955	0.0368767	6.08873938654192e-7	0.111677	0.256233	-0.00144903	0.00132826	0.276234	Pass	Pass	Pass	Pass	Pass	Pass	Pass	Pass
TXNIP.11682_7	11682_7	TXNIP	Inverse variance weighted	285	0.161553	0.0299492	6.88167697758882e-8	0.102852	0.220253	278.574	284	0.579701	1.9479	0.157575	0.0502287	0.001706	0.0591266	0.256023	0.187405	0.076299	0.0146429	0.0378587	0.336951	0.588867	NA	NA	NA	NA	Inverse variance weighted	364	0.183496	0.0387754	2.21996847621055e-6	0.107497	0.259496	-0.000495913	0.00134616	0.712857	Pass	Pass	Pass	Pass	Pass	Pass	Pass	Pass
CBLN1.9313_27	9313_27	CBLN1	Inverse variance weighted	285	-0.189639	0.0351623	6.91936953409815e-8	-0.258557	-0.120721	396.35	284	1.15486256072689e-5	28.3461	-0.134523	0.0535413	0.0119876	-0.239464	-0.029582	-0.246288	0.0905486	0.00693303	-0.423763	-0.0688127	NA	-0.167433	0.0325079	-5.15056	4.7301391286663067e-7	Inverse variance weighted	363	-0.229797	0.0436114	1.37022926178777e-7	-0.315275	-0.144319	0.0010794	0.00158967	0.497687	Pass	Pass	Pass	Pass	Pass	Pass	Pass	Pass
HSPA6.13672_3	13672_3	HSPA6	Inverse variance weighted	285	0.168213	0.0311921	6.93577507197161e-8	0.107077	0.22935	308.344	284	0.153522	7.8952	0.237782	0.0500355	2.01157866599966e-6	0.139712	0.335851	0.201154	0.0793084	0.0117391	0.0457096	0.356599	0.1536	NA	NA	NA	NA	Inverse variance weighted	364	0.197085	0.0376496	1.65236344640583e-7	0.123292	0.270878	-0.000632075	0.00139879	0.651707	Pass	Pass	Pass	Pass	Pass	Pass	Pass	Pass
PALM.18306_1	18306_1	PALM	Inverse variance weighted	285	0.165119	0.0306226	6.96523324919316e-8	0.105099	0.225139	293.658	284	0.334087	3.28902	0.236039	0.0478566	8.13082749430523e-7	0.14224	0.329838	0.247493	0.0777522	0.00161953	0.0950983	0.399887	0.4272	NA	NA	NA	NA	Inverse variance weighted	364	0.204523	0.0379677	7.17428303966061e-8	0.130106	0.278939	-0.00158124	0.00137204	0.250099	Pass	Pass	Pass	Pass	Pass	Pass	Pass	Pass
EPHA7.15580_2	15580_2	EPHA7	Inverse variance weighted	285	0.159927	0.029663	6.98815485352245e-8	0.101788	0.218067	275.914	284	0.623436	2.93068	0.201946	0.0500818	5.52292721034981e-5	0.103785	0.300106	0.240778	0.0755784	0.00160497	0.0926442	0.388912	0.6884	NA	NA	NA	NA	Inverse variance weighted	364	0.157024	0.0370348	2.23613188575735e-5	0.0844358	0.229612	-0.00155029	0.00133291	0.245775	Pass	Pass	Pass	Pass	Pass	Pass	Pass	Pass
ANXA13.17835_28	17835_28	ANXA13	Inverse variance weighted	285	0.16512	0.030631	7.02115593411833e-8	0.105083	0.225157	303.011	284	0.20944	6.27396	0.271197	0.0495533	4.42859321756804e-8	0.174073	0.368322	0.309366	0.0774647	8.3000893454398e-5	0.157535	0.461197	0.149533	NA	NA	NA	NA	Inverse variance weighted	364	0.190622	0.0385538	7.64147942846728e-7	0.115056	0.266187	-0.0027685	0.00136697	0.0437766	Pass	Pass	Fail	Pass	Pass	Pass	Fail	Fail
DYRK3.4359_87	4359_87	DYRK3	Inverse variance weighted	285	0.16253	0.0301505	7.02153092183197e-8	0.103435	0.221625	285.827	284	0.458398	0.639307	0.232374	0.0484467	1.61472520444945e-6	0.137419	0.32733	0.216381	0.076332	0.00491689	0.0667697	0.365991	0.3524	NA	NA	NA	NA	Inverse variance weighted	363	0.224056	0.0374508	2.1950718447476303e-9	0.150652	0.29746	-0.00103604	0.00134897	0.443114	Pass	Pass	Pass	Pass	Pass	Pass	Pass	Pass
TPSAB1.9409_11	9409_11	TPSAB1	Inverse variance weighted	285	0.164634	0.0305628	7.17436715059522e-8	0.104731	0.224537	270.812	284	0.70336	4.86994	0.177406	0.0483183	2.4103370584897e-4	0.0827018	0.27211	0.104427	0.0789697	0.187114	-0.0503538	0.259207	0.7514	NA	NA	NA	NA	Inverse variance weighted	363	0.178712	0.0365634	1.02006844330869e-6	0.107048	0.250376	0.00114401	0.00138359	0.40902	Pass	Pass	Pass	Pass	Pass	Pass	Pass	Pass
ARHGEF10.9061_3	9061_3	ARHGEF10	Inverse variance weighted	285	0.162293	0.0301437	7.28480600161857e-8	0.103212	0.221375	283.414	284	0.498649	0.206686	0.228594	0.0480851	1.99488193292132e-6	0.134347	0.32284	0.240652	0.076222	0.00176475	0.0912567	0.390047	0.374867	NA	NA	NA	NA	Inverse variance weighted	363	0.204351	0.0371328	3.72866025770696e-8	0.13157	0.277131	-0.00150817	0.00134745	0.263972	Pass	Pass	Pass	Pass	Pass	Pass	Pass	Pass
RPS3A.5484_63	5484_63	RPS3A	Inverse variance weighted	285	0.160861	0.0298827	7.32174048352266e-8	0.102291	0.219431	283.095	284	0.504	0.319661	0.231314	0.0484518	1.80504277137374e-6	0.136349	0.32628	0.206666	0.075828	0.00682157	0.0580427	0.355288	0.3736	NA	NA	NA	NA	Inverse variance weighted	363	0.161436	0.036971	1.26219612762336e-5	0.088973	0.233899	-0.000879525	0.0013382	0.511557	Pass	Pass	Pass	Pass	Pass	Pass	Pass	Pass
GLYAT.19506_6	19506_6	GLYAT	Inverse variance weighted	285	0.162931	0.0302721	7.35738474714887e-8	0.103598	0.222264	248.937	284	0.934255	14.0851	0.161702	0.0505882	0.00139134	0.0625493	0.260855	0.212288	0.0770742	0.00626234	0.061222	0.363353	0.9002	NA	NA	NA	NA	Inverse variance weighted	363	0.167116	0.0387926	1.64786584248776e-5	0.0910824	0.243149	-0.0009469	0.00135983	0.486789	Pass	Pass	Pass	Pass	Pass	Pass	Pass	Pass
RAB18.12945_33	12945_33	RAB18	Inverse variance weighted	285	0.16815	0.0312457	7.38503286360718e-8	0.106909	0.229392	310.44	284	0.134685	8.51709	0.144775	0.0506012	0.00422176	0.0455967	0.243953	0.193997	0.0794167	0.0151867	0.0383399	0.349653	0.146733	NA	NA	NA	NA	Inverse variance weighted	364	0.198352	0.0370852	8.86646754918356e-8	0.125665	0.271039	-0.000495884	0.00140039	0.723525	Pass	Pass	Pass	Pass	Pass	Pass	Pass	Pass
GNG11.18282_1	18282_1	GNG11	Inverse variance weighted	285	0.162701	0.0302515	7.5199930575901e-8	0.103408	0.221994	289.709	284	0.395167	1.9705	0.237725	0.0484066	9.06123012621021e-7	0.142848	0.332602	0.228858	0.076672	0.00308452	0.0785809	0.379135	0.486	NA	NA	NA	NA	Inverse variance weighted	364	0.202409	0.0392429	2.49822716338164e-7	0.125492	0.279325	-0.00126861	0.00135092	0.348492	Pass	Pass	Pass	Pass	Pass	Pass	Pass	Pass
IGHG4.13231_90	13231_90	IGHG4	Inverse variance weighted	285	0.174956	0.0325326	7.53664975961447e-8	0.111193	0.23872	330.546	284	0.029843	14.0815	0.1857	0.0567101	0.00105833	0.0745479	0.296852	0.374624	0.081733	6.86760277262832e-6	0.214427	0.534821	0.00486667	0.1441097123329705	0.0310407	4.642609830290009	5.157709541022309e-6	Inverse variance weighted	364	0.16156	0.0389024	3.28209750994267e-5	0.0853112	0.237809	-0.00382678	0.00143986	0.00831391	Pass	Pass	Fail	Pass	Pass	Pass	Fail	Fail
ACADL.17857_6	17857_6	ACADL	Inverse variance weighted	285	0.15791	0.0293655	7.55754216285407e-8	0.100353	0.215466	281.468	284	0.531303	0.899444	0.181947	0.0511866	3.7858185544203e-4	0.0816211	0.282272	0.253031	0.0745508	7.8703703052281e-4	0.106911	0.39915	0.668933	NA	NA	NA	NA	Inverse variance weighted	364	0.168638	0.0379392	8.79132456629862e-6	0.0942769	0.242998	-0.00182175	0.00131236	0.166184	Pass	Pass	Pass	Pass	Pass	Pass	Pass	Pass
PLOD3.10612_18	10612_18	PLOD3	Inverse variance weighted	285	0.166923	0.0310417	7.55824316477955e-8	0.106081	0.227764	289.951	284	0.391318	2.05226	0.160885	0.0544973	0.00315549	0.0540706	0.2677	0.253389	0.0787393	0.00144057	0.0990599	0.407718	0.0948	NA	NA	NA	NA	Inverse variance weighted	364	0.127926	0.0395844	0.00123047	0.0503403	0.205511	-0.00166021	0.0013896	0.233187	Pass	Pass	Pass	Pass	Pass	Pass	Pass	Pass
GPR68.12503_5	12503_5	GPR68	Inverse variance weighted	285	0.165076	0.0306986	7.56079776215091e-8	0.104907	0.225245	296.523	284	0.292604	4.22323	0.269554	0.0510024	1.25617298140644e-7	0.169589	0.369519	0.293915	0.0775583	1.8438122309293e-4	0.1419	0.445929	0.291333	NA	NA	NA	NA	Inverse variance weighted	364	0.236409	0.0369451	1.56476918051417e-10	0.163997	0.308821	-0.00247515	0.00136931	0.0717319	Pass	Pass	Pass	Pass	Pass	Pass	Pass	Pass
VSTM2L.6549_60	6549_60	VSTM2L	Inverse variance weighted	285	0.158816	0.0295379	7.58642984949944e-8	0.100922	0.216711	280	284	0.555923	1.42875	0.193367	0.050096	1.1341722590807e-4	0.0951791	0.291555	0.209985	0.0750536	0.00549841	0.0628795	0.35709	0.5674	NA	NA	NA	NA	Inverse variance weighted	363	0.170947	0.0368546	3.51086166127524e-6	0.0987122	0.243182	-0.000981793	0.00132388	0.458944	Pass	Pass	Pass	Pass	Pass	Pass	Pass	Pass
GCH1.11185_145	11185_145	GCH1	Inverse variance weighted	285	0.161407	0.03003	7.6641075414749e-8	0.102548	0.220266	291.287	284	0.370286	2.50165	0.176915	0.0482855	2.4835672871397e-4	0.082276	0.271555	0.202082	0.0763404	0.00857283	0.0524553	0.35171	0.458	NA	NA	NA	NA	Inverse variance weighted	364	0.178777	0.038118	2.73064839525931e-6	0.104066	0.253489	-0.000780869	0.00134712	0.562607	Pass	Pass	Pass	Pass	Pass	Pass	Pass	Pass
PCDHGC3.7859_21	7859_21	PCDHGC3	Inverse variance weighted	285	0.16824	0.0313382	7.93830627348974e-8	0.106817	0.229663	301.227	284	0.230703	5.71884	0.210618	0.0511277	3.79788206210937e-5	0.110407	0.310828	0.277156	0.0794364	5.6198692298436e-4	0.121461	0.432852	0.262	NA	NA	NA	NA	Inverse variance weighted	363	0.21003	0.0398671	1.37738121620231e-7	0.13189	0.288169	-0.00209081	0.00140177	0.136931	Pass	Pass	Pass	Pass	Pass	Pass	Pass	Pass
APCDD1.6599_5	6599_5	APCDD1	Inverse variance weighted	285	0.160501	0.0299	7.96533850039872e-8	0.101897	0.219105	285.232	284	0.468276	0.432073	0.195254	0.0499166	9.16851399351857e-5	0.0974173	0.29309	0.172147	0.0761207	0.0244872	0.0229505	0.321343	0.537933	NA	NA	NA	NA	Inverse variance weighted	363	0.188948	0.0371544	3.66726045311131e-7	0.116125	0.26177	-0.000223297	0.00134175	0.867943	Pass	Pass	Pass	Pass	Pass	Pass	Pass	Pass
OLFML3.8660_5	8660_5	OLFML3	Inverse variance weighted	285	0.167258	0.031176	8.0970536695485e-8	0.106153	0.228363	286.326	284	0.45015	0.812301	0.232994	0.049725	2.79059978781228e-6	0.135533	0.330455	0.28356	0.0791228	3.986329515383e-4	0.128479	0.438641	0.3802	NA	NA	NA	NA	Inverse variance weighted	363	0.138812	0.0398123	4.8909747062226e-4	0.060779774938440403	0.216844	-0.00222857	0.00139419	0.111053	Pass	Pass	Pass	Pass	Pass	Pass	Pass	Pass
CD99L2.10539_30	10539_30	CD99L2	Inverse variance weighted	285	0.15968	0.0297728	8.17237361484426e-8	0.101325	0.218034	240.818	284	0.970249	17.9313	0.187495	0.0527988	3.8359023612558e-4	0.0840094	0.290981	0.175623	0.0757533	0.021143	0.0271463	0.324099	0.9762	NA	NA	NA	NA	Inverse variance weighted	364	0.189662	0.0356253	1.01620771232528e-7	0.119836	0.259488	-0.00030592	0.00133661	0.819129	Pass	Pass	Pass	Pass	Pass	Pass	Pass	Pass
SFRP1.3221_54	3221_54	SFRP1	Inverse variance weighted	285	0.17668	0.0329601	8.30236299911699e-8	0.112078	0.241282	317.126	284	0.085812772120519007	10.4456	0.208582	0.0559165	1.9129585575436e-4	0.0989857	0.318178	0.260018	0.0839219	0.00214182	0.0955314	0.424505	0.0840667	NA	NA	NA	NA	Inverse variance weighted	363	0.214014	0.0430722	6.73940619934778e-7	0.129592	0.298436	-0.00159703	0.00147907	0.281172	Pass	Pass	Pass	Pass	Pass	Pass	Pass	Pass
NLGN3.17427_26	17427_26	NLGN3	Inverse variance weighted	285	0.165212	0.0308372	8.4354137783045e-8	0.104771	0.225653	316.664	284	0.0886698	10.315	0.137388	0.050206	0.00620977	0.0389847	0.235792	0.227703	0.0784212	0.00397974	0.073997	0.381408	0.0916667	NA	NA	NA	NA	Inverse variance weighted	364	0.164387	0.0357642	4.29812240635494e-6	0.0942895	0.234485	-0.00119752	0.00138162	0.386815	Pass	Pass	Pass	Pass	Pass	Pass	Pass	Pass
WNT10A.10044_12	10044_12	WNT10A	Inverse variance weighted	285	0.165455	0.0308832	8.4402337934261e-8	0.104924	0.225986	309.964	284	0.13881	8.37659	0.208655	0.0489651	2.03233485916019e-5	0.112684	0.304627	0.20384	0.0785391	0.00994121	0.0499029	0.357776	0.1416	NA	NA	NA	NA	Inverse variance weighted	364	0.217179	0.0376835	8.25155717586988e-9	0.143319	0.291039	-0.000737372	0.0013869	0.595372	Pass	Pass	Pass	Pass	Pass	Pass	Pass	Pass
TMCC3.8922_4	8922_4	TMCC3	Inverse variance weighted	285	0.1715	0.0320229	8.52990480779816e-8	0.108735	0.234265	304.616	284	0.191394	6.76801	0.181122	0.0561538	0.00125768	0.0710607	0.291183	0.287498	0.0810158	4.5316020320312e-4	0.128707	0.446289	0.173867	NA	NA	NA	NA	Inverse variance weighted	363	0.274507	0.076716	3.4592933055899e-4	0.124144	0.424871	-0.00222295	0.0014268	0.120351	Pass	Pass	Pass	Pass	Pass	Pass	Pass	Pass
GALE.11457_53	11457_53	GALE	Inverse variance weighted	285	0.173393	0.0323857	8.60364417399942e-8	0.109917	0.236869	323.975	284	0.051323	12.3388	0.231266	0.0529931	1.27661150701136e-5	0.1274	0.335133	0.352239	0.0817671	2.27639624604354e-5	0.191976	0.512503	0.0500667	NA	NA	NA	NA	Inverse variance weighted	364	0.260757	0.0428074	1.11929233946546e-9	0.176854	0.344659	-0.00342846	0.00144143	0.0180463	Pass	Pass	Fail	Pass	Pass	Pass	Fail	Fail
RERG.17822_57	17822_57	RERG	Inverse variance weighted	285	0.16387	0.0306251	8.75469166603587e-8	0.103845	0.223895	297.412	284	0.280277	4.50971	0.202742	0.045712	9.1988744220485e-6	0.113146	0.292337	0.226126	0.0777809	0.00393507	0.0736759	0.378577	0.3122	NA	NA	NA	NA	Inverse variance weighted	364	0.184387	0.0381629	1.35451434681633e-6	0.109588	0.259187	-0.0011951	0.0013724	0.384595	Pass	Pass	Pass	Pass	Pass	Pass	Pass	Pass
RLN2.6621_10	6621_10	RLN2	Inverse variance weighted	285	0.159689	0.0298513	8.82133073694203e-8	0.10118	0.218197	279.192	284	0.569418	1.72228	0.179226	0.0496369	3.0530965849584e-4	0.0819382	0.276515	0.163326	0.0757532	0.0319243	0.0148496	0.311802	0.642533	NA	NA	NA	NA	Inverse variance weighted	363	0.144938	0.035722	4.96249839101029e-5	0.0749228	0.214953	-6.97994e-05	0.00133614	0.958375	Pass	Pass	Pass	Pass	Pass	Pass	Pass	Pass
ASPA.18187_16	18187_16	ASPA	Inverse variance weighted	285	0.160374	0.0299842	8.86284929173079e-8	0.101605	0.219143	291.589	284	0.365592	2.60263	0.175209	0.0467189	1.7662946462102e-4	0.0836404	0.266778	0.196454	0.0763475	0.0105872	0.0468128	0.346095	0.446733	NA	NA	NA	NA	Inverse variance weighted	364	0.192619	0.0368674	1.74482481677099e-7	0.120359	0.26488	-0.000692439	0.0013472	0.607665	Pass	Pass	Pass	Pass	Pass	Pass	Pass	Pass
PRKCG.5476_66	5476_66	PRKCG	Inverse variance weighted	285	0.16093	0.0300895	8.87473040827271e-8	0.101954	0.219905	259.695	284	0.846674	9.35909	0.158792	0.0504333	0.0016408	0.0599427	0.257641	0.168219	0.076332	0.0283451	0.0186082	0.31783	0.785733	NA	NA	NA	NA	Inverse variance weighted	363	0.127958	0.0367287	4.9421605023489e-4	0.0559698	0.199946	-0.000140281	0.00135009	0.917319	Pass	Pass	Pass	Pass	Pass	Pass	Pass	Pass
SAP18.12830_4	12830_4	SAP18	Inverse variance weighted	285	0.163374	0.0305475	8.88343794847717e-8	0.103501	0.223247	302.249	284	0.218367	6.03766	0.173143	0.0481191	3.2040961335665e-4	0.0788294	0.267456	0.213928	0.0776875	0.006274	0.0616606	0.366196	0.194533	NA	NA	NA	NA	Inverse variance weighted	364	0.21859	0.0370663	3.69593446964504e-9	0.14594	0.291239	-0.000971274	0.00137213	0.479615	Pass	Pass	Pass	Pass	Pass	Pass	Pass	Pass
CPD.7917_17	7917_17	CPD	Inverse variance weighted	285	0.162734	0.0304319	8.91887405465462e-8	0.103087	0.22238	293.801	284	0.331961	3.33595	0.207692	0.0478356	1.41332683757708e-5	0.113934	0.301449	0.227714	0.0772309	0.00345981	0.076341	0.379086	0.3836	NA	NA	NA	NA	Inverse variance weighted	363	0.158651	0.0366925	1.53372246843487e-5	0.0867333	0.230568	-0.0012464	0.00136147	0.360718	Pass	Pass	Pass	Pass	Pass	Pass	Pass	Pass
BIRC5.3472_40	3472_40	BIRC5	Inverse variance weighted	285	0.160128	0.0299494	8.96094537462032e-8	0.101428	0.218829	281.853	284	0.524851	0.761863	0.219702	0.0486718	6.36290482752989e-6	0.124306	0.315099	0.223476	0.0760647	0.00357558	0.0743891	0.372563	0.512267	NA	NA	NA	NA	Inverse variance weighted	363	0.183901	0.0370445	6.8933421391941e-7	0.111294	0.256509	-0.00121507	0.00134115	0.36571	Pass	Pass	Pass	Pass	Pass	Pass	Pass	Pass
HMGB3.12775_6	12775_6	HMGB3	Inverse variance weighted	285	0.165322	0.0309386	9.11502092621787e-8	0.104682	0.225962	309.162	284	0.145962	8.13892	0.182064	0.0484165	1.6966736100927e-4	0.0871673	0.27696	0.186001	0.078667	0.0187343	0.0318132	0.340188	0.1366	NA	NA	NA	NA	Inverse variance weighted	364	0.174916	0.0368262	2.0365693979596e-6	0.102736	0.247095	-0.000397374	0.00138947	0.775096	Pass	Pass	Pass	Pass	Pass	Pass	Pass	Pass
LIN7A.18910_45	18910_45	LIN7A	Inverse variance weighted	285	0.167746	0.0313936	9.12638228397323e-8	0.106214	0.229277	325.304	284	0.0461686	12.6971	0.180969	0.047861	1.5611953975826e-4	0.0871611	0.274776	0.248069	0.0799492	0.00211061	0.0913685	0.404769	0.0488667	NA	NA	NA	NA	Inverse variance weighted	364	0.179911	0.03634	7.39200407293235e-7	0.108685	0.251137	-0.00153715	0.00140719	0.275608	Pass	Pass	Pass	Pass	Pass	Pass	Pass	Pass
LILRB3.11334_7	11334_7	LILRB3	Inverse variance weighted	285	0.15883	0.0297382	9.24585902163393e-8	0.100544	0.217117	258.513	284	0.858807	9.85888	0.200821	0.0498513	5.6156729930809e-5	0.103113	0.29853	0.190212	0.0755463	0.0123607	0.0421409	0.338282	0.8362	NA	NA	NA	NA	Inverse variance weighted	364	0.162006	0.0356757	5.5964639721723e-6	0.0920821	0.231931	-0.000601751	0.00133168	0.651706	Pass	Pass	Pass	Pass	Pass	Pass	Pass	Pass
NMB.9321_400	9321_400	NMB	Inverse variance weighted	285	0.176099	0.0329759	9.281611038324e-8	0.111467	0.240732	341.067	284	0.0113591	16.7318	0.241194	0.0527512	4.82416632433714e-6	0.137802	0.344586	0.29951	0.0836245	4.0184054479077e-4	0.135606	0.463414	0.00646667	0.16658834432065603	0.0303266	5.493136454138366	8.47248396714924e-8	Inverse variance weighted	363	0.268437	0.0401837	2.3853283322684296e-11	0.189677	0.347197	-0.00236797	0.00147529	0.10959	Pass	Pass	Pass	Pass	Pass	Pass	Pass	Pass
ARHGAP36.6289_78	6289_78	ARHGAP36	Inverse variance weighted	285	0.178512	0.0334346	9.33975997031658e-8	0.11298	0.244043	344.582	284	0.00801264	17.5813	0.262431	0.051153	2.89256884025337e-7	0.162171	0.362691	0.275713	0.0847136	0.00127318	0.109674	0.441751	0.008	NA	NA	NA	NA	Inverse variance weighted	363	0.235097	0.039227	2.0567463030961e-9	0.158213	0.311982	-0.00186603	0.00149454	0.212856	Pass	Pass	Pass	Pass	Pass	Pass	Pass	Pass
WNT3A.13236_25	13236_25	WNT3A	Inverse variance weighted	285	0.169805	0.0318092	9.38499186753158e-8	0.107459	0.232151	313.767	284	0.108303	9.4871	0.162149	0.0569059	0.00437984	0.0506135	0.273685	0.32831002617314903	0.0800013	5.32031099840683e-5	0.171507	0.485113	0.102733	NA	NA	NA	NA	Inverse variance weighted	364	0.253875	0.0394202	1.19289669685159e-10	0.176612	0.331139	-0.00304657	0.00141259	0.0318688	Pass	Pass	Fail	Pass	Pass	Pass	Fail	Fail
GULP1.19180_38	19180_38	GULP1	Inverse variance weighted	285	0.166587	0.0312078	9.3980350109839e-8	0.10542	0.227754	305.244	284	0.184627	6.9596	0.242642	0.0509237	1.89034495483849e-6	0.142831	0.342452	0.194772	0.0793154	0.0146638	0.0393138	0.35023	0.184733	NA	NA	NA	NA	Inverse variance weighted	364	0.205356	0.0393935	1.85882057693654e-7	0.128144	0.282567	-0.000541421	0.00140033	0.699316	Pass	Pass	Pass	Pass	Pass	Pass	Pass	Pass
PTPN13.12664_19	12664_19	PTPN13	Inverse variance weighted	285	0.160707	0.0301084	9.41801371378594e-8	0.101694	0.219719	296.451	284	0.29361	4.20007	0.209994	0.0517627	4.97383279138733e-5	0.108539	0.311449	0.264536	0.0765019	6.2811981061317e-4	0.114592	0.414479	0.2386	NA	NA	NA	NA	Inverse variance weighted	364	0.164957	0.0363519	5.68503616003439e-6	0.0937071	0.236207	-0.00199201	0.00134979	0.141111	Pass	Pass	Pass	Pass	Pass	Pass	Pass	Pass
PTPN4.14254_27	14254_27	PTPN4	Inverse variance weighted	285	0.169489	0.0317548	9.42787911741938e-8	0.107249	0.231728	294.901	284	0.315777	3.69633	0.18621	0.0573063	0.00115657	0.0738897	0.298531	0.227841	0.0802609	0.0048569	0.0705301	0.385153	0.373467	NA	NA	NA	NA	Inverse variance weighted	364	0.202975	0.0372155	4.92351934858627e-8	0.130033	0.275918	-0.00112124	0.0014162	0.429184	Pass	Pass	Pass	Pass	Pass	Pass	Pass	Pass
CXCL16.2436_49	2436_49	CXCL16	Inverse variance weighted	285	0.185473	0.0347951	9.79699344201592e-8	0.117275	0.253672	350.879	284	0.0041523	19.0605	0.269194	0.0526633	3.1942092032476e-7	0.165974	0.372414	0.309524	0.0883342	5.3256911093429e-4	0.136388	0.482659	0.0022	0.19274981861581775	0.0336609	5.726229574998044	2.4925844087603338e-8	Inverse variance weighted	363	0.266352	0.0434206	8.55756871045865e-10	0.181248	0.351456	-0.00237419	0.0015546	0.127829	Pass	Pass	Pass	Pass	Pass	Pass	Pass	Pass
SCARA3.11292_13	11292_13	SCARA3	Inverse variance weighted	285	0.160015	0.0300473	1.00704993402635e-7	0.101123	0.218908	282.575	284	0.512726	0.504301	0.180834	0.0496501	2.7034361441885e-4	0.0835202	0.278149	0.170324	0.0763328	0.0264422	0.0207118	0.319936	0.5856	NA	NA	NA	NA	Inverse variance weighted	364	0.18339	0.0384427	1.83787538773324e-6	0.108042	0.258738	-0.000197928	0.00134728	0.883308	Pass	Pass	Pass	Pass	Pass	Pass	Pass	Pass
TACSTD2.14034_22	14034_22	TACSTD2	Inverse variance weighted	285	0.159193	0.029933	1.04738113403188e-7	0.100524	0.217862	284.486	284	0.48072	0.170779	0.186286	0.0470125	7.41765632695123e-5	0.0941415	0.278431	0.289024	0.075798	1.6848317284326e-4	0.14046	0.437588	0.398933	NA	NA	NA	NA	Inverse variance weighted	364	0.172161	0.0381388	6.35944900982585e-6	0.0974093	0.246914	-0.0024913	0.00133647	0.0633433	Pass	Pass	Pass	Pass	Pass	Pass	Pass	Pass
BTN3A3.17692_2	17692_2	BTN3A3	Inverse variance weighted	285	0.164564	0.0309574	1.06179378454957e-7	0.103888	0.225241	319.936	284	0.069938	11.2322	0.19887	0.052594	1.560509154387e-4	0.0957862	0.301955	0.211984	0.0788694	0.00761882	0.0573999	0.366568	0.0658	NA	NA	NA	NA	Inverse variance weighted	364	0.17746	0.0356169	6.27746526939246e-7	0.107651	0.247269	-0.000910664	0.00139282	0.513754	Pass	Pass	Pass	Pass	Pass	Pass	Pass	Pass
GDF10.16749_79	16749_79	GDF10	Inverse variance weighted	285	0.163512	0.0307695	1.07179873122863e-7	0.103204	0.223821	302.63	284	0.213871	6.15606	0.208683	0.0480102	1.38235455097389e-5	0.114583	0.302783	0.232915	0.0782941	0.00318396	0.0794581	0.386371	0.258067	NA	NA	NA	NA	Inverse variance weighted	364	0.178345	0.0382457	3.11413530219551e-6	0.103384	0.253307	-0.00133198	0.0013817	0.335862	Pass	Pass	Pass	Pass	Pass	Pass	Pass	Pass
CDH15.5410_53	5410_53	CDH15	Inverse variance weighted	285	0.158591	0.0298863	1.11759449575527e-7	0.100014	0.217168	287.423	284	0.432111	1.19093	0.225287	0.0483289	3.13859387181428e-6	0.130562	0.320011	0.279778	0.0758103	2.6842082234963e-4	0.13119	0.428366	0.218133	NA	NA	NA	NA	Inverse variance weighted	363	0.211616	0.0380983	2.78480679162262e-8	0.136943	0.286288	-0.0023248	0.00133741	0.0832469	Pass	Pass	Pass	Pass	Pass	Pass	Pass	Pass
SLAMF6.5128_53	5128_53	SLAMF6	Inverse variance weighted	285	0.176804	0.0333509	1.14964926272368e-7	0.111436	0.242172	354.608	284	0.00276016	19.9116	0.176238	0.0506288	4.9957111876573e-4	0.0770057	0.275471	0.176016	0.0849322	0.0391312	0.00954844	0.342483	0.00593333	0.16425073339109814	0.0315566	5.204952420211921	3.60616017018684e-7	Inverse variance weighted	363	0.183604	0.0390334	2.55398063925099e-6	0.107099	0.26011	1.5126308304615201e-05	0.00149782	0.99195	Pass	Pass	Pass	Pass	Pass	Pass	Pass	Pass
SEL1L2.9082_25	9082_25	SEL1L2	Inverse variance weighted	285	0.16016	0.0302164	1.15537884315821e-7	0.100935	0.219384	284.868	284	0.474339	0.304818	0.193895	0.0474712	4.41773021687129e-5	0.100851	0.286938	0.206932	0.0769908	0.00761952	0.0560303	0.357834	0.551533	NA	NA	NA	NA	Inverse variance weighted	363	0.188793	0.0381494	7.46759634745099e-7	0.11402	0.263566	-0.000896574	0.00135716	0.509392	Pass	Pass	Pass	Pass	Pass	Pass	Pass	Pass
NRSN1.11654_77	11654_77	NRSN1	Inverse variance weighted	285	0.161967	0.0305647	1.16335543451142e-7	0.10206	0.221874	304.458	284	0.193128	6.71948	0.212776	0.0512424	3.29099768123169e-5	0.112341	0.313211	0.283953	0.0771128	2.7678899118435e-4	0.132812	0.435094	0.1458	NA	NA	NA	NA	Inverse variance weighted	364	0.179895	0.0366909	9.43874231426366e-7	0.107981	0.251809	-0.00233964	0.00135872	0.0861735	Pass	Pass	Pass	Pass	Pass	Pass	Pass	Pass
GLUL.19238_12	19238_12	GLUL	Inverse variance weighted	285	0.166659	0.0314626	1.17684785512544e-7	0.104992	0.228326	307.553	284	0.161092	7.65819	0.183758	0.0520466	4.1455563766146e-4	0.0817464	0.285769	0.194338	0.0796723	0.0153334	0.0381808	0.350496	0.115933	NA	NA	NA	NA	Inverse variance weighted	364	0.153776	0.0405898	1.515375524109e-4	0.07422	0.233332	-0.000532213	0.00140703	0.705526	Pass	Pass	Pass	Pass	Pass	Pass	Pass	Pass
RPS4X.9758_17	9758_17	RPS4X	Inverse variance weighted	285	0.166208	0.0313908	1.19144953189476e-7	0.104682	0.227734	311.569	284	0.125257	8.84858	0.179338	0.0502489	3.5834606312679e-4	0.0808505	0.277826	0.181022	0.0804268	0.025168	0.0233854	0.338658	0.0408	0.1602249519306891	0.0307064	5.217969275916753	3.381448202958169e-7	Inverse variance weighted	363	0.14788	0.0372947	7.33431939156069e-5	0.0747823	0.220978	-0.000283304	0.0014157	0.841534	Pass	Pass	Pass	Pass	Pass	Pass	Pass	Pass
CTSC.3178_5	3178_5	CTSC	Inverse variance weighted	285	0.161564	0.0305245	1.20372078535642e-7	0.101736	0.221392	295.818	284	0.302568	3.99496	0.216109	0.0485048	8.37340916555731e-6	0.121039	0.311178	0.220076	0.0776521	0.00492579	0.0678782	0.372274	0.364733	NA	NA	NA	NA	Inverse variance weighted	363	0.15564	0.0381545	4.51921858592243e-5	0.0808567	0.230422	-0.00111943	0.00136587	0.413148	Pass	Pass	Pass	Pass	Pass	Pass	Pass	Pass
ZHX1.12751_26	12751_26	ZHX1	Inverse variance weighted	285	0.155943	0.029464	1.20550919022869e-7	0.0981935	0.213692	250.123	284	0.927027	13.5443	0.173197	0.0527354	0.00102249	0.0698356	0.276558	0.21858	0.0748113	0.00376124	0.0719503	0.365211	0.9184	NA	NA	NA	NA	Inverse variance weighted	364	0.169522	0.0364905	3.39013070617949e-6	0.0980006	0.241043	-0.00120281	0.00132047	0.363126	Pass	Pass	Pass	Pass	Pass	Pass	Pass	Pass
AES.18396_10	18396_10	AES	Inverse variance weighted	285	0.160413	0.0303117	1.20921487516084e-7	0.101002	0.219824	298.122	284	0.270649	4.73689	0.223388	0.0481517	3.49660730075571e-6	0.129011	0.317766	0.188451	0.0769984	0.0149942	0.0375345	0.339368	0.342067	NA	NA	NA	NA	Inverse variance weighted	364	0.151848	0.0360279	2.50076433112097e-5	0.0812332	0.222463	-0.000538487	0.00135899	0.692225	Pass	Pass	Pass	Pass	Pass	Pass	Pass	Pass
ASIC4.6951_26	6951_26	ASIC4	Inverse variance weighted	285	0.156645	0.0296024	1.21237785787851e-7	0.0986241	0.214666	279.584	284	0.562875	1.57963	0.173655	0.0456451	1.42112560178e-4	0.0841907	0.26312	0.23955	0.0752016	0.0016069	0.0921552	0.386945	0.542867	NA	NA	NA	NA	Inverse variance weighted	363	0.152493	0.0368213	3.45130904618537e-5	0.0803235	0.224663	-0.00159132	0.00132691	0.231427	Pass	Pass	Pass	Pass	Pass	Pass	Pass	Pass
FAIM.16594_44	16594_44	FAIM	Inverse variance weighted	285	0.162456	0.0307224	1.23750685835548e-7	0.10224	0.222672	243.059	284	0.962445	16.844	0.191779	0.048247	7.04000859328431e-5	0.0972144	0.286343	0.166341	0.0779731	0.0337594	0.0135135	0.319168	0.9128	NA	NA	NA	NA	Inverse variance weighted	364	0.189161	0.0366974	2.54159785846588e-7	0.117234	0.261088	-7.44316e-05	0.00137315	0.95681	Pass	Pass	Pass	Pass	Pass	Pass	Pass	Pass
SPSB1.13942_140	13942_140	SPSB1	Inverse variance weighted	285	0.157932	0.0298825	1.25634727399894e-7	0.0993624	0.216502	288.465	284	0.415152	1.54781	0.211455	0.0469423	6.65086165202579e-6	0.119448	0.303462	0.255332	0.0757412	8.5286846891218e-4	0.106879	0.403784	0.4148	NA	NA	NA	NA	Inverse variance weighted	364	0.193759	0.0370405	1.68589642336696e-7	0.12116	0.266359	-0.00187009	0.0013367	0.162896	Pass	Pass	Pass	Pass	Pass	Pass	Pass	Pass
SHC4.11692_21	11692_21	SHC4	Inverse variance weighted	285	0.156	0.0295224	1.26313500287991e-7	0.0981358	0.213863	284.846	284	0.474707	0.297085	0.193829	0.0493021	8.44294822803068e-5	0.0971973	0.290461	0.269136	0.0748247	3.7993405414771e-4	0.12248	0.415793	0.436867	NA	NA	NA	NA	Inverse variance weighted	364	0.169918	0.0360426	2.4246490352316e-6	0.0992746	0.240562	-0.00216941	0.00131873	0.101065	Pass	Pass	Pass	Pass	Pass	Pass	Pass	Pass
BRPF1.11671_19	11671_19	BRPF1	Inverse variance weighted	285	0.162335	0.0307319	1.2757154441485e-7	0.1021	0.222569	306.194	284	0.174685	7.24821	0.247587	0.0492232	4.90810016125201e-7	0.151109	0.344064	0.234378	0.0781216	0.00293849	0.0812601	0.387497	0.2254	NA	NA	NA	NA	Inverse variance weighted	364	0.19344	0.0377004	2.88210329459828e-7	0.119548	0.267333	-0.00138375	0.00137952	0.316684	Pass	Pass	Pass	Pass	Pass	Pass	Pass	Pass
MGP.6520_87	6520_87	MGP	Inverse variance weighted	285	0.160378	0.0303697	1.28593627991519e-7	0.100853	0.219902	278.807	284	0.575814	1.86241	0.189027	0.0516673	2.5365507043844e-4	0.0877591	0.290295	0.162528	0.0770626	0.0358193	0.0114856	0.313571	0.6868	NA	NA	NA	NA	Inverse variance weighted	363	0.174385	0.0404347	1.61236898644964e-5	0.0951327	0.253637	-4.13432e-05	0.00136157	0.97579782646731394	Pass	Pass	Pass	Pass	Pass	Pass	Pass	Pass
VAMP8.7064_2	7064_2	VAMP8	Inverse variance weighted	285	0.161004	0.0304921	1.29058915475182e-7	0.101239	0.220768	300.659	284	0.237729	5.54087	0.202222	0.051822	9.53079858349878e-5	0.10065	0.303793	0.194154	0.0773482	0.0126268	0.0425515	0.345756	0.341667	NA	NA	NA	NA	Inverse variance weighted	363	0.183224	0.038452	1.88832743911925e-6	0.107859	0.25859	-0.000637359	0.00136634	0.641237	Pass	Pass	Pass	Pass	Pass	Pass	Pass	Pass
DPP4.15460_9	15460_9	DPP4	Inverse variance weighted	285	0.160258	0.0303825	1.32978144047867e-7	0.100709	0.219808	296.375	284	0.294679	4.17547	0.212223	0.0510889	3.26724618631811e-5	0.112089	0.312357	0.186279	0.0773656	0.0166898	0.0346427	0.337916	0.209	NA	NA	NA	NA	Inverse variance weighted	364	0.198064	0.037687	1.4762064605209e-7	0.124198	0.27193	-0.000499118	0.00136438	0.714773	Pass	Pass	Pass	Pass	Pass	Pass	Pass	Pass
FXN.15389_1	15389_1	FXN	Inverse variance weighted	285	0.155955	0.0295838	1.35208032887691e-7	0.0979709	0.213939	286.165	284	0.4528	0.756722	0.211363	0.0506201	2.97372874132777e-5	0.112147	0.310578	0.253717	0.0749479	8.1173342672176e-4	0.10682	0.400615	0.4522	NA	NA	NA	NA	Inverse variance weighted	364	0.172181	0.036716	2.73831839282163e-6	0.100218	0.244144	-0.00187637	0.00132212	0.156936	Pass	Pass	Pass	Pass	Pass	Pass	Pass	Pass
TNFRSF14.5352_11	5352_11	TNFRSF14	Inverse variance weighted	285	0.159502	0.0302653	1.36331919815386e-7	0.100182	0.218822	300.219	284	0.243259	5.40252	0.248162	0.0500003	6.9335584576775905e-07	0.150162	0.346163	0.302055	0.076501	9.93598442133521e-5	0.152113	0.451997	0.312867	NA	NA	NA	NA	Inverse variance weighted	363	0.215653	0.0352557	9.54636093584129e-10	0.146552	0.284754	-0.00273116	0.00134744	0.0436078	Pass	Pass	Fail	Pass	Pass	Pass	Fail	Fail
IL12RB2.3815_14	3815_14	IL12RB2	Inverse variance weighted	285	0.155304	0.0294762	1.37317786446744e-7	0.097531	0.213078	276.422	284	0.615156	2.74132	0.225443	0.050974	9.74735803788607e-6	0.125534	0.325352	0.293884	0.074724	1.0561959935373e-4	0.147425	0.440342	0.469133	NA	NA	NA	NA	Inverse variance weighted	363	0.185008	0.0366666	4.51910745184317e-7	0.113141	0.256874	-0.00266288	0.00131943	0.0445133	Pass	Pass	Fail	Pass	Pass	Pass	Fail	Fail
SUV420H2.12452_32	12452_32	SUV420H2	Inverse variance weighted	285	0.160531	0.0304761	1.38336940289902e-7	0.100798	0.220265	298.154	284	0.270209	4.74736	0.193785	0.0481571	5.7212348017399e-5	0.0993973	0.288173	0.200172	0.0768517	0.00968253	0.0495431	0.350802	0.350067	NA	NA	NA	NA	Inverse variance weighted	364	0.198708	0.0376305	1.28826047632289e-7	0.124952	0.272464	-0.000767882	0.00136632	0.574555	Pass	Pass	Pass	Pass	Pass	Pass	Pass	Pass
GLP1R.13085_18	13085_18	GLP1R	Inverse variance weighted	285	0.156293	0.0296808	1.3958420306893e-7	0.0981185	0.214467	269.349	284	0.72493	5.43948	0.180591	0.0476678	1.5154392182966e-4	0.0871618	0.27402	0.29518	0.0752007	1.0887301905346e-4	0.147786	0.442573	0.630133	NA	NA	NA	NA	Inverse variance weighted	364	0.175406	0.035687	8.87266223891916e-7	0.105459	0.245352	-0.00266706	0.00132685	0.0453726	Pass	Pass	Fail	Pass	Pass	Pass	Fail	Fail
SYNGR3.13375_48	13375_48	SYNGR3	Inverse variance weighted	285	0.155087	0.029455	1.40038701948049e-7	0.0973547	0.212818	283.263	284	0.501182	0.26014	0.210958	0.0487442	1.50569265767681e-5	0.115419	0.306496	0.236494	0.0748231	0.00174464	0.0898407	0.383147	0.5274	NA	NA	NA	NA	Inverse variance weighted	364	0.190607	0.0365123	1.78576290031929e-7	0.119043	0.262171	-0.00156563	0.00132281	0.237578	Pass	Pass	Pass	Pass	Pass	Pass	Pass	Pass
CALCOCO2.12534_10	12534_10	CALCOCO2	Inverse variance weighted	285	0.167022	0.0317355	1.41767803858707e-7	0.10482	0.229223	317.917	284	0.0810796	10.6686	0.230659	0.0504334	4.79566758561147e-6	0.131809	0.329508	0.266174	0.080505	0.00106734	0.108384	0.423964	0.1468	NA	NA	NA	NA	Inverse variance weighted	364	0.234493	0.0376172	4.55641035774999e-10	0.160764	0.308223	-0.0019027	0.00142013	0.181383	Pass	Pass	Pass	Pass	Pass	Pass	Pass	Pass
FABP12.18888_37	18888_37	FABP12	Inverse variance weighted	285	0.15703	0.0298576	1.44589362041941e-7	0.0985096	0.215551	294.082	284	0.327787	3.42838	0.197235	0.0501962	8.52015492899848e-5	0.0988502	0.295619	0.235309	0.075799	0.00209996	0.086743	0.383875	0.431067	NA	NA	NA	NA	Inverse variance weighted	364	0.169489	0.0374431	5.99455804949384e-6	0.0961008	0.242878	-0.00150092	0.00133599	0.262196	Pass	Pass	Pass	Pass	Pass	Pass	Pass	Pass
MPP7.12732_13	12732_13	MPP7	Inverse variance weighted	285	0.162975	0.0310038	1.46717117899269e-7	0.102208	0.223743	305.95	284	0.177204	7.17423	0.217029	0.048822	8.77649233088593e-6	0.121338	0.31272	0.190045	0.0790071	0.0167961	0.0351907	0.344898	0.119333	NA	NA	NA	NA	Inverse variance weighted	364	0.189671	0.0364538	1.96034713682393e-7	0.118222	0.261121	-0.000519625	0.0013946	0.709727	Pass	Pass	Pass	Pass	Pass	Pass	Pass	Pass
APOA2.7127_3	7127_3	APOA2	Inverse variance weighted	285	0.174775	0.033257	1.47799366555831e-7	0.109591	0.239958	334.552	284	0.0209521	15.1102	0.134344	0.0521266	0.00995876	0.0321755	0.236512	0.21972	0.0845452	0.00984417	0.0540109	0.385428	0.0266667	0.18287603762151833	0.0315281	5.800410396626955	1.6778241324006388e-8	Inverse variance weighted	363	0.180611	0.0401416	6.81638980243312e-6	0.101933	0.259288	-0.000862585	0.00149147	0.56349	Pass	Pass	Pass	Pass	Pass	Pass	Pass	Pass
TNMD.6578_29	6578_29	TNMD	Inverse variance weighted	285	0.156493	0.0297921	1.49761868663235e-7	0.0981009	0.214886	264.76	284	0.787612	7.26716	0.237738	0.0516591	4.18340935043774e-6	0.136486	0.33899	0.26263578168998303	0.0755695	5.9005249437806e-4	0.11452	0.410752	0.8302	NA	NA	NA	NA	Inverse variance weighted	363	0.188643	0.0371621	3.85021515946889e-7	0.115805	0.261481	-0.00203871	0.00133393	0.127543	Pass	Pass	Pass	Pass	Pass	Pass	Pass	Pass
CAMK1D.3418_12	3418_12	CAMK1D	Inverse variance weighted	285	0.16354	0.0311372	1.50247022101361e-7	0.102512	0.224569	300.975	284	0.233802	5.64002	0.244583	0.0519737	2.52757125633735e-6	0.142714	0.346451	0.203077	0.0790463	0.0107095	0.0481458	0.358007	0.346267	NA	NA	NA	NA	Inverse variance weighted	363	0.190669	0.0373932	3.41386024109035e-7	0.117379	0.26396	-0.000758544	0.00139365	0.586673	Pass	Pass	Pass	Pass	Pass	Pass	Pass	Pass
SECTM1.13093_6	13093_6	SECTM1	Inverse variance weighted	285	0.174296	0.0331858	1.50354808679829e-7	0.109252	0.23934	340.164	284	0.0123987	16.5107	0.239986	0.0513063	2.90372560163597e-6	0.139426	0.340546	0.261195	0.0842456	0.00212749	0.0960732	0.426316	0.018	NA	NA	NA	NA	Inverse variance weighted	364	0.158316	0.0383626	3.67806872180681e-5	0.083125	0.233506	-0.00166832	0.00148673	0.262756	Pass	Pass	Pass	Pass	Pass	Pass	Pass	Pass
CDCP1.8589_13	8589_13	CDCP1	Inverse variance weighted	285	0.157055	0.0299098	1.51314298276625e-7	0.0984316	0.215678	266.852	284	0.76003	6.42596	0.195143	0.0517827	1.6424140937873e-4	0.0936483	0.296637	0.202891	0.0759058	0.00795573	0.0541153	0.351666	0.703933	NA	NA	NA	NA	Inverse variance weighted	363	0.177021	0.0373094	2.08847886408134e-6	0.103894	0.250147	-0.000879628	0.00133884	0.51171	Pass	Pass	Pass	Pass	Pass	Pass	Pass	Pass
MMP17.2838_53	2838_53	MMP17	Inverse variance weighted	285	0.164973	0.0314244	1.52244059653288e-7	0.103381	0.226565	312.809	284	0.115471	9.20979	0.215179	0.0491668	1.20594138898857e-5	0.118812	0.311546	0.247693	0.0798663	0.00212089	0.091155	0.404231	0.0948667	NA	NA	NA	NA	Inverse variance weighted	363	0.19819	0.0364707	5.50398457694841e-8	0.126707	0.269672	-0.00158589	0.00140779	0.260904	Pass	Pass	Pass	Pass	Pass	Pass	Pass	Pass
DNAJC4.8653_132	8653_132	DNAJC4	Inverse variance weighted	285	0.158637	0.0302213	1.52771204908698e-7	0.0994035	0.217871	291.128	284	0.372764	2.44845	0.192172	0.0490734	9.00264371069537e-5	0.0959881	0.288356	0.213338	0.0768839	0.00589112	0.0626457	0.364031	0.402467	NA	NA	NA	NA	Inverse variance weighted	363	0.216272	0.0388015	2.49214802624452e-8	0.140221	0.292323	-0.00104993	0.00135674	0.439661	Pass	Pass	Pass	Pass	Pass	Pass	Pass	Pass
CLTA.19257_11	19257_11	CLTA	Inverse variance weighted	285	0.159049	0.0303194	1.55611829080563e-7	0.0996231	0.218475	298.654	284	0.263544	4.90667	0.107643	0.048716	0.0271333	0.0121593	0.203126	0.164074	0.0771943	0.034414	0.0127729	0.315375	0.2114	NA	NA	NA	NA	Inverse variance weighted	364	0.180218	0.0365868	8.40323614983561e-7	0.108508	0.251928	-9.65579e-05	0.00136379	0.943606	Pass	Pass	Pass	Pass	Pass	Pass	Pass	Pass
IDI2.17832_12	17832_12	IDI2	Inverse variance weighted	285	0.154761	0.0295019	1.55613519771988e-7	0.0969371	0.212585	265.427	284	0.779004	6.99736	0.225382	0.0466624	1.36491754104316e-6	0.133924	0.31684	0.266188	0.0749821	4.5092500390561e-4	0.119223	0.413153	0.647667	NA	NA	NA	NA	Inverse variance weighted	364	0.155671	0.036477	1.9754715129504e-5	0.0841759	0.227166	-0.00213878	0.00132316	0.107118	Pass	Pass	Pass	Pass	Pass	Pass	Pass	Pass
ADM.7922_5	7922_5	ADM	Inverse variance weighted	285	0.158774	0.0302856	1.58357767879616e-7	0.0994144	0.218134	295.392	284	0.308666	3.85656	0.24048844772446001	0.0516506	3.22315474895951e-6	0.139253	0.341724	0.260284	0.0768284	8.043333483774e-4	0.109701	0.410868	0.331667	NA	NA	NA	NA	Inverse variance weighted	363	0.201338	0.0363087	2.93660706393519e-8	0.130173	0.272503	-0.00194656	0.00135443	0.151771	Pass	Pass	Pass	Pass	Pass	Pass	Pass	Pass
MEOX2.18259_15	18259_15	MEOX2	Inverse variance weighted	285	0.162431	0.0309954	1.60149495191908e-7	0.10168	0.223182	305.396	284	0.183011	7.00593	0.150903	0.0506824	0.00290676	0.0515658	0.250241	0.22672	0.0782487	0.00405637	0.0733525	0.380087	0.237	NA	NA	NA	NA	Inverse variance weighted	364	0.225292	0.0389058	7.009324079282711e-9	0.149037	0.301547	-0.00123424	0.00137928	0.371631	Pass	Pass	Pass	Pass	Pass	Pass	Pass	Pass
TNFRSF13B.2704_74	2704_74	TNFRSF13B	Inverse variance weighted	285	0.163543	0.0312087	1.60322297554398e-7	0.102374	0.224712	306.386	284	0.17272	7.30634	0.226525	0.0483596	2.81089461116631e-6	0.13174	0.32131	0.235852	0.0794167	0.00323529	0.0801951	0.391509	0.1648	NA	NA	NA	NA	Inverse variance weighted	363	0.190633	0.0380639	5.49294075815094e-7	0.116028	0.265239	-0.00138581	0.00139956	0.322937	Pass	Pass	Pass	Pass	Pass	Pass	Pass	Pass
KCTD5.12473_48	12473_48	KCTD5	Inverse variance weighted	285	0.157198	0.0300063	1.61590527838028e-7	0.0983858	0.21601	289.302	284	0.401671	1.83263	0.209513	0.0485506	1.59351040921811e-5	0.114354	0.304672	0.237029	0.0762197	0.00206298	0.0876386	0.38642	0.4586	NA	NA	NA	NA	Inverse variance weighted	364	0.220078	0.0381774	8.18434634785797e-9	0.14525	0.294906	-0.00153161	0.00134437	0.255549	Pass	Pass	Pass	Pass	Pass	Pass	Pass	Pass
FGF17.3494_71	3494_71	FGF17	Inverse variance weighted	285	0.155913	0.0297824	1.64910238264427e-7	0.0975398	0.214287	276.748	284	0.609823	2.62026	0.201174	0.0525269	1.281866696968e-4	0.0982209	0.304126	0.210342	0.075546	0.00572626	0.0622714	0.358412	0.514467	NA	NA	NA	NA	Inverse variance weighted	363	0.183251	0.0365208	5.22895627297557e-7	0.11167	0.254832	-0.00104559	0.00133373	0.433721	Pass	Pass	Pass	Pass	Pass	Pass	Pass	Pass
LAYN.2635_61	2635_61	LAYN	Inverse variance weighted	285	0.163347	0.031203	1.64995543607268e-7	0.10219	0.224505	304.377	284	0.194015	6.69478	0.257162	0.0495239	2.07277586229089e-7	0.160095	0.354229	0.246983	0.0792485	0.00201789	0.0916559	0.40231	0.232533	NA	NA	NA	NA	Inverse variance weighted	363	0.189281	0.0385132	8.89185864869859e-7	0.113795	0.264767	-0.00160314	0.00139649	0.251947	Pass	Pass	Pass	Pass	Pass	Pass	Pass	Pass
RRM2.17750_8	17750_8	RRM2	Inverse variance weighted	285	0.167744	0.0320442	1.65190952557062e-7	0.104937	0.230551	314.444	284	0.103448	9.68181	0.232035	0.0508053	4.94406699856255e-6	0.132457	0.331613	0.237751	0.0812343	0.00370331	0.0785322	0.396971	0.164133	NA	NA	NA	NA	Inverse variance weighted	364	0.259434	0.0364588	1.11267822284918e-12	0.187974	0.330893	-0.00134451	0.00143356	0.349105	Pass	Pass	Pass	Pass	Pass	Pass	Pass	Pass
ZPLD1.5590_11	5590_11	ZPLD1	Inverse variance weighted	285	0.155582	0.029727	1.66149195048068e-7	0.0973172	0.213847	259.613	284	0.847537	9.39363	0.204708	0.0483794	2.3234870923996e-5	0.109884	0.299531	0.28849	0.0756522	1.6829518873486e-4	0.140212	0.436768	0.873133	NA	NA	NA	NA	Inverse variance weighted	363	0.183252	0.03675	6.15013232219819e-7	0.111222	0.255282	-0.00254796	0.00133366	0.0570789	Pass	Pass	Pass	Pass	Pass	Pass	Pass	Pass
INHBB.13676_46	13676_46	INHBB	Inverse variance weighted	285	0.175058	0.0334528	1.66801106640242e-7	0.10949	0.240625	331.39	284	0.0277406	14.3003	0.179197	0.051127	4.567279298936e-4	0.0789876	0.279406	0.216542	0.085034	0.0114099	0.0498749	0.383208	0.0150667	0.16384833990476383	0.032227	5.084197838041186	6.511530218675881e-7	Inverse variance weighted	364	0.260794	0.0391267	2.6398718006013196e-11	0.184106	0.337482	-0.000795891	0.00149953	0.596	Pass	Pass	Pass	Pass	Pass	Pass	Pass	Pass
COPS2.14029_42	14029_42	COPS2	Inverse variance weighted	285	0.15866	0.0303629	1.73705580040382e-7	0.0991492	0.218172	270.096	284	0.713996	5.14771	0.204281	0.0523965	9.66911537791188e-5	0.101584	0.306978	0.264607	0.0770163	6.7956109459477e-4	0.113655	0.415559	0.581267	NA	NA	NA	NA	Inverse variance weighted	364	0.228496	0.0416751	4.18648854779276e-8	0.146813	0.310179	-0.00202712	0.00135424	0.135541	Pass	Pass	Pass	Pass	Pass	Pass	Pass	Pass
MMP16.9719_145	9719_145	MMP16	Inverse variance weighted	285	0.154763	0.0296307	1.75994580166871e-7	0.0966865	0.212839	280.441	284	0.548526	1.26894	0.16331	0.0525954	0.00190257	0.0602235	0.266397	0.216705	0.0752302	0.00427319	0.0692541	0.364157	0.594133	NA	NA	NA	NA	Inverse variance weighted	363	0.140708	0.0354618	7.25175683288606e-5	0.0712028	0.210213	-0.00119027	0.00132874	0.37113	Pass	Pass	Pass	Pass	Pass	Pass	Pass	Pass
HP.7905_30	7905_30	HP	Inverse variance weighted	285	0.174025	0.0333214	1.7640987986152e-7	0.108715	0.239335	398.861	284	7.90569491287523e-6	28.7972	0.136482	0.0459774	0.00299289	0.0463667	0.226598	0.128774	0.0864779	0.137577	-0.0407231	0.29827	NA	0.16086107224384352	0.0294379	5.464417183523606	9.795086522613509e-8	Inverse variance weighted	363	0.267861	0.0383459	2.84049299074684e-12	0.192703	0.343019	8.5752338717869e-4	0.00151192	0.571046	Pass	Pass	Pass	Pass	Pass	Pass	Pass	Pass
UAP1.13580_2	13580_2	UAP1	Inverse variance weighted	285	0.153301	0.0293844	1.81773516833306e-7	0.0957071	0.210894	261.077	284	0.831679	8.7801	0.16821	0.0528393	0.00145542	0.0646451	0.271775	0.187723	0.0744851	0.0122765	0.0417323	0.333714	0.823333	NA	NA	NA	NA	Inverse variance weighted	364	0.147686	0.0366089	5.48010156954911e-5	0.0759322	0.219439	-0.000661522	0.00131533	0.615404	Pass	Pass	Pass	Pass	Pass	Pass	Pass	Pass
S100A10.15318_75	15318_75	S100A10	Inverse variance weighted	285	0.167015	0.0320212	1.83068874108515e-7	0.104253	0.229776	322.987	284	0.0554527	12.0707	0.180787	0.0489988	2.2459134840966e-4	0.0847491	0.276824	0.240337	0.0812937	0.00337477	0.0810012	0.399673	0.0577333	NA	NA	NA	NA	Inverse variance weighted	364	0.194476	0.038302	3.8254019195128803e-07	0.119405	0.269548	-0.00140798	0.00143483	0.32729	Pass	Pass	Pass	Pass	Pass	Pass	Pass	Pass
MTMR1.11167_6	11167_6	MTMR1	Inverse variance weighted	285	0.157236	0.030179	1.88744394227212e-7	0.0980847	0.216387	285.49860208863703	284	0.463852	0.524907	0.217374	0.0490132	9.2069897459962e-6	0.121308	0.313439	0.204888	0.0765391	0.00786428	0.0548711	0.354904	0.521267	NA	NA	NA	NA	Inverse variance weighted	364	0.179705	0.0383605	2.80470239714645e-6	0.104518	0.254891	-0.000915319	0.00135085	0.498586	Pass	Pass	Pass	Pass	Pass	Pass	Pass	Pass
CTSS.3181_50	3181_50	CTSS	Inverse variance weighted	285	0.199636	0.0383212	1.89304528458709e-7	0.124526	0.274745	465.886	284	5.4315418093722295e-11	39.0409	0.245883	0.0504222	1.07989752971196e-6	0.147056	0.344711	0.151264	0.0974107	0.121577	-0.0396609	0.342189	NA	0.19738958230763284	0.0332924	5.9289601164258885	8.400750788185146e-9	Inverse variance weighted	364	0.184702	0.0629614	0.00335077	0.061298	0.308107	9.2740693750186e-4	0.00171662	0.589449	Pass	Pass	Pass	Pass	Pass	Pass	Pass	Pass
FGF22.9513_9	9513_9	FGF22	Inverse variance weighted	285	0.160319	0.0307956	1.93068614263024e-7	0.0999592	0.220678	307.27	284	0.163858	7.57321	0.208675	0.0481403	1.45944978899486e-5	0.11432	0.30303	0.270714	0.0782615	6.2543488694838e-4	0.117322	0.424107	0.136133	NA	NA	NA	NA	Inverse variance weighted	363	0.188546	0.0372398	4.12668503385073e-7	0.115556	0.26153615016764997	-0.00211438	0.0013786	0.126216	Pass	Pass	Pass	Pass	Pass	Pass	Pass	Pass
TRIL.6527_1	6527_1	TRIL	Inverse variance weighted	285	0.15975	0.0306894	1.93580824724334e-7	0.0995993	0.219902	287.343	284	0.433422	1.16338	0.245572	0.0515509	1.90098550078637e-6	0.144532	0.346612	0.194896	0.0779322	0.0129556	0.0421483	0.347643	0.519733	NA	NA	NA	NA	Inverse variance weighted	363	0.178019	0.0387712	4.40000467323931e-6	0.102028	0.254011	-0.000674976	0.00137545	0.623996	Pass	Pass	Pass	Pass	Pass	Pass	Pass	Pass
TNFSF13B.3059_50	3059_50	TNFSF13B	Inverse variance weighted	285	0.158252	0.0304129	1.95618011143736e-7	0.0986428	0.217861	273.237	284	0.666177	3.93914	0.160785	0.0521103	0.00203224	0.058649170076342703	0.262922	0.122177	0.0773214	0.115198	-0.0293733	0.273727	0.5698	NA	NA	NA	NA	Inverse variance weighted	363	0.15845	0.0391525	5.187989050395e-5	0.0817109	0.235189	6.9156347784712e-4	0.00136277	0.612222	Pass	Pass	Pass	Pass	Pass	Pass	Pass	Pass
ACTN2.9844_138	9844_138	ACTN2	Inverse variance weighted	285	0.184576	0.0354874	1.98035827865425e-7	0.115021	0.254132	373.659	284	2.7678193591598e-4	23.9949	0.20262	0.0533779	1.4707989605514e-4	0.097999	0.30724	0.32361	0.0894786	3.5331747155408e-4	0.148232	0.498988	NA	NA	NA	NA	NA	Inverse variance weighted	363	0.110185	0.0438401	0.0119597	0.0242581	0.196111	-0.00266311	0.0015743	0.0918213	Pass	Pass	Pass	Pass	Pass	Pass	Pass	Pass
ETFA.17435_43	17435_43	ETFA	Inverse variance weighted	285	0.163342	0.0314078	1.98548089722821e-7	0.101783	0.224902	312.634	284	0.116816	9.15901	0.187279	0.0491031	1.3673822507091e-4	0.0910369	0.283521	0.190233	0.0799571	0.018014	0.033517	0.346949	0.1572	NA	NA	NA	NA	Inverse variance weighted	364	0.212658	0.0387195	3.96784895644958e-8	0.136768	0.288548	-0.000516464	0.00141184	0.714781	Pass	Pass	Pass	Pass	Pass	Pass	Pass	Pass
RBKS.19467_3	19467_3	RBKS	Inverse variance weighted	285	0.153925	0.0296001	1.99129975904432e-7	0.0959088	0.211941	267.843	284	0.746375	6.03231	0.167707	0.0481519	4.9603936747627e-4	0.0733298	0.262085	0.203428	0.0751368	0.00719304	0.0561597	0.350696	0.6906	NA	NA	NA	NA	Inverse variance weighted	363	0.163612	0.0364963	7.36121909008186e-6	0.092079	0.235145	-0.000951055	0.0013268	0.474088	Pass	Pass	Pass	Pass	Pass	Pass	Pass	Pass
OPTC.15430_165	15430_165	OPTC	Inverse variance weighted	285	0.155708	0.0299452	1.99529833769906e-7	0.0970157	0.214401	285.785	284	0.459094	0.624709	0.23529	0.0485912	1.28384992260802e-6	0.140051	0.330529	0.217256	0.0760156	0.00457922	0.0682651	0.366246	0.469533	NA	NA	NA	NA	Inverse variance weighted	364	0.21808	0.039527	3.44372412857065e-8	0.140607	0.295552	-0.00118533	0.00134549	0.379086	Pass	Pass	Pass	Pass	Pass	Pass	Pass	Pass
CXCL9.11593_21	11593_21	CXCL9	Inverse variance weighted	285	0.153379	0.0295047	2.00941112136694e-7	0.0955499	0.211208	271.637	284	0.690887	4.55112	0.178309	0.0521697	6.3114602705749e-4	0.0760564	0.280562	0.224647	0.0750565	0.00300591	0.0775361	0.371757	0.633933	NA	NA	NA	NA	Inverse variance weighted	364	0.149262	0.036193937152778403	3.72413352063018e-5	0.0783222	0.220202	-0.00136714	0.00132391	0.302648	Pass	Pass	Pass	Pass	Pass	Pass	Pass	Pass
TNFRSF18.5526_53	5526_53	TNFRSF18	Inverse variance weighted	285	0.15963	0.0307099	2.01457565665125e-7	0.0994382	0.219821	305.814	284	0.178616	7.13303	0.180625	0.0522252	5.430223124055e-4	0.0782639	0.282987	0.137539	0.0780073	0.078953	-0.0153551	0.290433	0.240467	NA	NA	NA	NA	Inverse variance weighted	363	0.151113	0.0376554	5.9942364478963e-5	0.0773081	0.224917	4.2347465791934e-4	0.00137424	0.758194	Pass	Pass	Pass	Pass	Pass	Pass	Pass	Pass
TIGIT.16299_13	16299_13	TIGIT	Inverse variance weighted	285	0.157412	0.0302899	2.02714444219985e-7	0.0980433	0.21678	279.77	284	0.559765	1.51205	0.241299	0.0538101	7.3167179626935e-6	0.135831	0.346766	0.229318	0.0768055	0.00307664	0.0787796	0.379857	0.5606	NA	NA	NA	NA	Inverse variance weighted	364	0.164962	0.03772	1.22365337080631e-5	0.0910308	0.238893	-0.00138232	0.00135682	0.309172	Pass	Pass	Pass	Pass	Pass	Pass	Pass	Pass
FBP2.9867_23	9867_23	FBP2	Inverse variance weighted	285	0.158164	0.0304364	2.03036471112753e-7	0.0985084	0.217819	291.389	284	0.368695	2.53585	0.205391	0.0563067	2.6458293079041e-4	0.0950296	0.315752	0.271294	0.0770782	5.0323165754275e-4	0.120221	0.422367	0.3028	NA	NA	NA	NA	Inverse variance weighted	363	0.161163	0.0394207	4.34597333397427e-5	0.083898	0.238427	-0.00217335	0.0013611	0.111435	Pass	Pass	Pass	Pass	Pass	Pass	Pass	Pass
BATF.19227_18	19227_18	BATF	Inverse variance weighted	285	0.153697	0.0295924	2.06044094143039e-7	0.0956961	0.211698	280.515	284	0.547287	1.24225	0.164727	0.0483842	6.6273261776412e-4	0.0698934	0.25956	0.174739	0.0750971	0.0206796	0.0275486	0.321929	0.560267	NA	NA	NA	NA	Inverse variance weighted	364	0.188553	0.0362842	2.03003869488233e-7	0.117436	0.25967	-0.000403171	0.00132248	0.760697	Pass	Pass	Pass	Pass	Pass	Pass	Pass	Pass
DPY30.13943_38	13943_38	DPY30	Inverse variance weighted	285	0.161414	0.0310827	2.0686095540689e-7	0.100492	0.222336	306.996	284	0.166574	7.49054	0.23811	0.0494873	1.49763947285058e-6	0.141115	0.335105	0.146156	0.0790523	0.0655228	-0.00878688	0.301098	0.0964667	NA	NA	NA	NA	Inverse variance weighted	364	0.178223	0.0374578	1.95550164658042e-6	0.104806	0.25164	2.9276214408523e-4	0.00139415	0.833824	Pass	Pass	Pass	Pass	Pass	Pass	Pass	Pass
CETN2.13078_3	13078_3	CETN2	Inverse variance weighted	285	0.155761	0.0300008	2.08177989030911e-7	0.0969591	0.214562	276.942	284	0.606645	2.5484	0.186271	0.0515647	3.0340206684037e-4	0.0852044	0.287338	0.212577	0.0762316	0.00565319	0.0631627	0.361991	0.512467	NA	NA	NA	NA	Inverse variance weighted	364	0.178996	0.0373307	1.62774347395729e-6	0.105828	0.252164	-0.0010904	0.00134496	0.418202	Pass	Pass	Pass	Pass	Pass	Pass	Pass	Pass
IL5.11071_1	11071_1	IL5	Inverse variance weighted	285	0.150963	0.0290977	2.12390252893852e-7	0.0939317	0.207994	282.964	284	0.506204	0.366249	0.192147	0.0481567	6.60626023930587e-5	0.09776	0.286534	0.264823	0.073776	3.9030791435767e-4	0.120222	0.409424	0.503667	NA	NA	NA	NA	Inverse variance weighted	364	0.166444	0.0357355	3.19816997496315e-6	0.0964025	0.236486	-0.00218974	0.00130384	0.0941655	Pass	Pass	Pass	Pass	Pass	Pass	Pass	Pass
TPPP2.12800_5	12800_5	TPPP2	Inverse variance weighted	285	0.186162	0.0358831	2.12565470672228e-7	0.115831	0.256493	388.419	284	3.69027913233886e-5	26.8832	0.247409	0.0536553	4.00587042787609e-6	0.142244	0.352573	0.11002440707448401	0.0911752	0.228542	-0.068679	0.288728	NA	0.18128177150581515	0.0338547	5.354695375624259	1.711228695662579e-7	Inverse variance weighted	364	0.199901	0.0443481	6.55827304253026e-6	0.112979	0.286823	0.00145944	0.00160656	0.364427	Pass	Pass	Pass	Pass	Pass	Pass	Pass	Pass
SNAI2.10014_31	10014_31	SNAI2	Inverse variance weighted	285	0.156528	0.0301942	2.17131775107426e-7	0.0973472	0.215708	293.991	284	0.32914	3.39839	0.168214	0.0522237	0.00127733	0.0658554	0.270572	0.211178	0.0767212	0.00629583	0.060804	0.361551	0.374667	NA	NA	NA	NA	Inverse variance weighted	364	0.164199	0.0391608	2.75363062590091e-5	0.0874436	0.240954	-0.00104986	0.00135475	0.439018	Pass	Pass	Pass	Pass	Pass	Pass	Pass	Pass
IRF2.12801_33	12801_33	IRF2	Inverse variance weighted	285	0.153363	0.0295892	2.18237901289786e-7	0.0953686	0.211358	268.488	284	0.73729	5.7776	0.198796	0.0497809	6.51290580965415e-5	0.101225	0.296366	0.133467	0.0749788	0.0761381	-0.0134912	0.280426	0.639333	NA	NA	NA	NA	Inverse variance weighted	364	0.120912	0.0361936	8.3566977480073e-4	0.0499726	0.191851	3.8213719314587e-4	0.00132322	0.77295	Pass	Pass	Pass	Pass	Pass	Pass	Pass	Pass
IFNA2.3497_13	3497_13	IFNA2	Inverse variance weighted	285	0.156058	0.0301139	2.19223708991577e-7	0.0970346	0.215081	269.853	284	0.717578	5.24256	0.24072	0.0509959	2.3539584113321e-6	0.140768	0.340672	0.182095	0.0765394	0.0180178	0.0320782	0.332113	0.754	NA	NA	NA	NA	Inverse variance weighted	363	0.168396	0.0387927	1.41893021355756e-5	0.0923619	0.244429	-0.000500674	0.00135308	0.711639	Pass	Pass	Pass	Pass	Pass	Pass	Pass	Pass
NDUFS4.10584_7	10584_7	NDUFS4	Inverse variance weighted	285	0.149594	0.0288687	2.19685598601216e-7	0.093011	0.206176	437.888	284	1.15264231119451e-8	35.1432	0.138099	0.0399868	5.531162513346e-4	0.0597251	0.216473	0.199054	0.0733479	0.00705912	0.0552918	0.342815	NA	0.14959344147646297	0.0251564	5.946543334883881	7.657014487637761e-9	Inverse variance weighted	364	0.163502	0.0345268	2.18521370248632e-6	0.0958291	0.231174	-0.000948863	0.00129337	0.463779	Pass	Pass	Pass	Pass	Pass	Pass	Pass	Pass
PKDCC.8664_36	8664_36	PKDCC	Inverse variance weighted	285	0.159687	0.0308437	2.25110736860446e-7	0.0992338	0.220141	294.277	284	0.324907	3.49235	0.184596	0.0512785	3.1836901948011e-4	0.0840904	0.285102	0.199572	0.0784793	0.0115234	0.0457527	0.353392	0.438733	NA	NA	NA	NA	Inverse variance weighted	363	0.177985	0.0386412	4.10303980158835e-6	0.102248	0.253722	-0.000765313	0.00138439	0.580825	Pass	Pass	Pass	Pass	Pass	Pass	Pass	Pass
C1QL2.15670_15	15670_15	C1QL2	Inverse variance weighted	285	0.15653	0.0302406	2.2651715818737e-7	0.0972583	0.215802	286.679	284	0.444322	0.934559	0.241258	0.0517535	3.13637509393121e-6	0.139821	0.342695	0.208427	0.0768865	0.00712149	0.0577292	0.359124	0.531533	NA	NA	NA	NA	Inverse variance weighted	364	0.179748	0.0378656	2.06450497806763e-6	0.105532	0.253965	-0.000996084	0.00135659	0.4634	Pass	Pass	Pass	Pass	Pass	Pass	Pass	Pass
SPATA20.11117_2	11117_2	SPATA20	Inverse variance weighted	285	0.158346	0.0305951	2.27237821619242e-7	0.0983801	0.218313	257.237	284	0.871207	10.4042	0.205132	0.0497067	3.67773761201974e-5	0.107707	0.302557	0.28182	0.0780072	3.5840905057001e-4	0.128926	0.434714	0.827067	NA	NA	NA	NA	Inverse variance weighted	364	0.149511	0.0364896	4.17880872127541e-5	0.0779916	0.221031	-0.00236282	0.00137316	0.0863953	Pass	Pass	Pass	Pass	Pass	Pass	Pass	Pass
THBS3.8982_65	8982_65	THBS3	Inverse variance weighted	285	0.172985	0.0334307	2.28605393989727e-7	0.107461	0.238509	321.287	284	0.0631873	11.6056	0.149007	0.0500254	0.00289542	0.0509573	0.247057	0.217963	0.0849513	0.0108107	0.0514587	0.384468	0.0759333	NA	NA	NA	NA	Inverse variance weighted	363	0.144834	0.0464568	0.00182322	0.053779	0.23589	-0.000863022	0.00149816	0.565037	Pass	Pass	Pass	Pass	Pass	Pass	Pass	Pass
PZP.6580_29	6580_29	PZP	Inverse variance weighted	285	0.150847	0.0291909	2.37126136574718e-7	0.0936326	0.208061	290.607	284	0.380935	2.27352	0.170088	0.0471883	3.1279505683784e-4	0.0775995	0.262577	0.159603	0.0742231	0.0323773	0.0141259	0.30508	5.33333333333333e-4	0.14607783107153482	0.027637	5.285582010804493	2.4210232320217394e-7	Inverse variance weighted	363	0.222928	0.0380151	4.51314155643033e-9	0.148418	0.297438	-0.000167983	0.00130875	0.89796	Pass	Pass	Pass	Pass	Pass	Pass	Pass	Pass
CYTH2.12533_135	12533_135	CYTH2	Inverse variance weighted	285	0.157351	0.0304636	2.40171692737639e-7	0.0976422	0.21706	292.823	284	0.34666	3.01316	0.206646	0.0504271	4.16903138677294e-5	0.107808	0.305483	0.196359	0.0772544	0.0115646	0.0449401	0.347777	0.384267	NA	NA	NA	NA	Inverse variance weighted	364	0.173879	0.0376509	3.87096895744226e-6	0.100083	0.247675	-0.00074918	0.0013632	0.583044	Pass	Pass	Pass	Pass	Pass	Pass	Pass	Pass
TBX5.11202_70	11202_70	TBX5	Inverse variance weighted	285	0.157916	0.0305875	2.43337659698445e-7	0.0979645	0.217868	305.265	284	0.184398	6.96615	0.22305	0.0499828	8.09963417425445e-6	0.125084	0.321016	0.248517	0.0776976	0.00153822	0.09623	0.400805	0.180733	NA	NA	NA	NA	Inverse variance weighted	364	0.177121	0.0363938	1.13428119230994e-6	0.105789	0.248453	-0.00173797	0.00137036	0.205748	Pass	Pass	Pass	Pass	Pass	Pass	Pass	Pass
C21orf33.5981_6	5981_6	C21orf33	Inverse variance weighted	285	0.154043	0.0298425	2.44483221982081e-7	0.0955521	0.212535	275.358	284	0.632441	3.13863	0.188619	0.0487664	1.0981710667128e-4	0.0930371	0.284201	0.207505	0.0760343	0.00674855	0.0584778	0.356532	0.7222	NA	NA	NA	NA	Inverse variance weighted	363	0.175496	0.0368996	1.97422919810453e-6	0.103173	0.247819	-0.00102551	0.00134147	0.445226	Pass	Pass	Pass	Pass	Pass	Pass	Pass	Pass
PIK3C2A.14028_22	14028_22	PIK3C2A	Inverse variance weighted	285	0.157115	0.0304433	2.45749870011543e-7	0.0974462	0.216784	286.644	284	0.444902	0.922385	0.166344	0.0496444	8.0605201610595e-4	0.0690409	0.263647	0.197834	0.077268	0.0109758	0.0463882	0.349279	0.514467	NA	NA	NA	NA	Inverse variance weighted	364	0.193786	0.0373772	2.16485789375116e-7	0.120526	0.267045	-0.000781965	0.00136354	0.566775	Pass	Pass	Pass	Pass	Pass	Pass	Pass	Pass
SORBS3.12976_49	12976_49	SORBS3	Inverse variance weighted	285	0.159501	0.0309076	2.46207305110908e-7	0.0989218	0.22008	314.955	284	0.0998919	9.82833	0.216137	0.0511952	2.42332896903395e-5	0.115795	0.31648	0.304138	0.0780757	1.2238753988143e-4	0.15111	0.457167	0.1206	NA	NA	NA	NA	Inverse variance weighted	364	0.187578	0.0353845	1.15087242106534e-7	0.118224	0.256932	-0.00277908	0.00137897	0.044815	Pass	Pass	Fail	Pass	Pass	Pass	Fail	Fail
SULT2B1.17209_27	17209_27	SULT2B1	Inverse variance weighted	285	0.155571	0.030147	2.46386704972705e-7	0.0964833	0.214659	281.29	284	0.534301	0.963534	0.219422	0.0505691	1.43100275826668e-5	0.120306	0.318537	0.187837	0.0765663	0.0147603	0.0377666	0.337906	0.551867	NA	NA	NA	NA	Inverse variance weighted	364	0.185002	0.0377817	9.75025657876461e-7	0.11095	0.259054	-0.000618575	0.00134933	0.646994	Pass	Pass	Pass	Pass	Pass	Pass	Pass	Pass
ADAMTS15.4533_76	4533_76	ADAMTS15	Inverse variance weighted	285	0.152472	0.0295471	2.46531787475764e-7	0.09456	0.210384	279.37	284	0.566441	1.65729	0.198399	0.0482257	3.88917555345183e-5	0.103877	0.292921	0.262902	0.075105	5.3941558941128e-4	0.115696	0.410108	0.5556	NA	NA	NA	NA	Inverse variance weighted	363	0.211141	0.0355109	2.7507130946217e-9	0.14154	0.280743	-0.00212043	0.00132585	0.110871	Pass	Pass	Pass	Pass	Pass	Pass	Pass	Pass
PDE4D.5255_22	5255_22	PDE4D	Inverse variance weighted	285	0.158397	0.0307024	2.48098661947863e-7	0.0982209	0.218574	308.075	284	0.156069	7.81471	0.194063	0.0496433	9.26212764682246e-5	0.0967623	0.291364	0.156704	0.078019	0.0455356	0.00378714	0.309622	0.1576	NA	NA	NA	NA	Inverse variance weighted	363	0.193787	0.0351959	3.67147546369891e-8	0.124803	0.262771	3.24709131095328e-5	0.00137513	0.981178	Pass	Pass	Pass	Pass	Pass	Pass	Pass	Pass
ACPL2.6079_59	6079_59	ACPL2	Inverse variance weighted	285	0.155134	0.0300799	2.50418434412281e-7	0.0961772	0.21409	293.729	284	0.333041	3.3121	0.202706	0.0517457	8.9528824875517e-5	0.101284	0.304127	0.235107	0.0760212	0.00218187	0.0861057	0.384109	0.369533	NA	NA	NA	NA	Inverse variance weighted	363	0.196296	0.0373784	1.50789072134994e-7	0.123034	0.269558	-0.00154191	0.00134623	0.25303	Pass	Pass	Pass	Pass	Pass	Pass	Pass	Pass
BLNK.19225_11	19225_11	BLNK	Inverse variance weighted	285	0.152682	0.029617	2.53338550798707e-7	0.0946327	0.210731	280.078	284	0.554618	1.40049	0.222591	0.0507484	1.15369317797491e-5	0.123124	0.322057	0.208485	0.0751488	0.00590014	0.0611936	0.355777	0.451133	NA	NA	NA	NA	Inverse variance weighted	364	0.164762	0.0364095	6.0328147434038e-6	0.093399	0.236124	-0.00107185	0.0013266	0.41979	Pass	Pass	Pass	Pass	Pass	Pass	Pass	Pass
MNX1.9576_58	9576_58	MNX1	Inverse variance weighted	285	0.161657	0.0313608	2.53949163786427e-7	0.10019	0.223124	323.704	284	0.0524273	12.2656	0.19122	0.0483809	7.73721830843204e-5	0.0963939	0.286047	0.274938	0.0793603	6.1368283187418e-4	0.119391	0.430484	0.0599333	NA	NA	NA	NA	Inverse variance weighted	363	0.196859	0.0377176	1.79598784516805e-7	0.122933	0.270786	-0.00217241	0.00139868	0.121498	Pass	Pass	Pass	Pass	Pass	Pass	Pass	Pass
PET117.19303_64	19303_64	PET117	Inverse variance weighted	285	0.156553	0.0303708	2.54001459799992e-7	0.0970265	0.21608	287.52	284	0.43052	1.22436	0.196633	0.0521396	1.6241625205319e-4	0.0944391	0.298826	0.210112	0.0771175	0.00683925	0.0589621	0.361263	0.555867	NA	NA	NA	NA	Inverse variance weighted	364	0.179122	0.0371807	1.45290124628866e-6	0.106248	0.251996	-0.0010279	0.00136023	0.45047	Pass	Pass	Pass	Pass	Pass	Pass	Pass	Pass
GZMA.3440_7	3440_7	GZMA	Inverse variance weighted	285	0.159486	0.0309425	2.54632204049044e-7	0.0988385	0.220133	297.142	284	0.283989	4.42295	0.19203	0.0499747	1.2176521621063e-4	0.0940795	0.28998	0.10882	0.0787795	0.168271	-0.0455884	0.263227	0.2208	NA	NA	NA	NA	Inverse variance weighted	363	0.14526	0.037361	1.0107050911378e-4	0.0720323	0.218488	9.7287231347511e-4	0.0013909	0.484841	Pass	Pass	Pass	Pass	Pass	Pass	Pass	Pass
NDUFB4.10677_9	10677_9	NDUFB4	Inverse variance weighted	285	0.160273	0.0311205	2.60388597657838e-7	0.0992767	0.221269	300.398	284	0.241006	5.4587	0.225013	0.0522694	1.67082583918643e-5	0.122565	0.327461	0.170874	0.0790146	0.0314128	0.0160051	0.325742	0.3366	NA	NA	NA	NA	Inverse variance weighted	364	0.184224	0.0391993	2.60574122800202e-6	0.107393	0.261055	-0.000203411	0.00139318	0.884021	Pass	Pass	Pass	Pass	Pass	Pass	Pass	Pass
FHL1.16814_13	16814_13	FHL1	Inverse variance weighted	285	0.154307	0.0299676	2.61698673393989e-7	0.0955704	0.213043	285.909	284	0.457037	0.667851	0.18204	0.0506097	3.2197981146978e-4	0.0828451	0.281235	0.184408	0.0761878	0.0161313	0.0350801	0.333736	0.516867	NA	NA	NA	NA	Inverse variance weighted	364	0.171018	0.0375626	5.29195159580186e-6	0.097395	0.24464	-0.000577518	0.00134355	0.667635	Pass	Pass	Pass	Pass	Pass	Pass	Pass	Pass
BHMT2.14226_120	14226_120	BHMT2	Inverse variance weighted	285	0.15422	0.0299513	2.61843128019562e-7	0.0955153	0.212924	282.517	284	0.513704	0.525027	0.161971	0.045488	3.6981958483164e-4	0.0728142	0.251127	0.214987	0.0760506	0.00503522	0.0659284	0.364047	0.543533	NA	NA	NA	NA	Inverse variance weighted	364	0.167207	0.0370892	6.53629546545581e-6	0.0945127	0.239902	-0.00116508	0.00134025	0.38542	Pass	Pass	Pass	Pass	Pass	Pass	Pass	Pass
DLK1.6496_60	6496_60	DLK1	Inverse variance weighted	285	0.166968	0.032436	2.63847204201517e-7	0.103393	0.230542	300.408	284	0.240883	5.46179	0.208352	0.0546876	1.3904455740873e-4	0.101164	0.31554	0.24048	0.0824009	0.00380063	0.078974	0.401986	0.154333	NA	NA	NA	NA	Inverse variance weighted	363	0.0834045	0.0400533	0.0373116	0.00490003	0.161909	-0.00140972	0.00145258	0.332627	Pass	Pass	Pass	Pass	Pass	Pass	Pass	Pass
AK4.17432_25	17432_25	AK4	Inverse variance weighted	285	0.15493	0.0301004	2.64563944668208e-7	0.0959327	0.213926	282.682	284	0.510927	0.466197	0.235622	0.0502806	2.78394960932213e-6	0.137072	0.334172	0.190095	0.0763434	0.0133486	0.0404615	0.339728	0.527533	NA	NA	NA	NA	Inverse variance weighted	364	0.213439	0.0381544	2.21789864047515e-8	0.138656	0.288222	-0.000674908	0.00134654	0.616607	Pass	Pass	Pass	Pass	Pass	Pass	Pass	Pass
RTF1.7741_111	7741_111	RTF1	Inverse variance weighted	285	0.152046	0.0295562	2.68520631240845e-7	0.0941158	0.209976	290.363	284	0.384788	2.19129	0.18121	0.0528882	6.1191394744501e-4	0.0775488	0.28487	0.227438	0.074862	0.00260309	0.080708	0.374167	0.459333	NA	NA	NA	NA	Inverse variance weighted	363	0.191746	0.0355714	7.02863483892006e-8	0.122026	0.261466	-0.00144554	0.00131886	0.273989	Pass	Pass	Pass	Pass	Pass	Pass	Pass	Pass
POU2F1.11715_1	11715_1	POU2F1	Inverse variance weighted	285	0.153176	0.0297765	2.68658712277097e-7	0.0948143	0.211538	278.129	284	0.587074	2.1108057895692802	0.178562	0.0487197	2.4725360306803e-4	0.0830714	0.274053	0.305869	0.0756547	6.80956537030647e-5	0.157586	0.454152	0.6096	NA	NA	NA	NA	Inverse variance weighted	364	0.187524	0.0379523	7.77051854402208e-7	0.113137	0.26191	-0.0029298	0.00133446	0.0289402	Pass	Pass	Fail	Pass	Pass	Pass	Fail	Fail
DEFB4A.13397_88	13397_88	DEFB4A	Inverse variance weighted	285	0.156148	0.0303626	2.7071323069152e-7	0.0966372	0.215658	260.991	284	0.832634	8.81584	0.0973845	0.0527462	0.0648509	-0.00599807	0.200767	0.0918305	0.076839448563256793	0.23305	-0.0587749	0.242436	0.784667	NA	NA	NA	NA	Inverse variance weighted	364	0.147281	0.0385338	1.3230863008768e-4	0.0717546	0.222807	0.00123312	0.0013533	0.362971	Pass	Pass	Pass	Pass	Pass	Pass	Pass	Pass
HNRNPC.11429_80	11429_80	HNRNPC	Inverse variance weighted	285	0.154974	0.0301578	2.76540675323034e-7	0.0958649	0.214084	285.346	284	0.466392	0.471611	0.216205	0.049111	1.07074103340481e-5	0.119947	0.312463	0.221566	0.0764924	0.00406699	0.0716414	0.371491	0.608333	NA	NA	NA	NA	Inverse variance weighted	364	0.207267	0.0371916	2.50452819043154e-8	0.134372	0.280163	-0.00127865	0.00134973	0.344276	Pass	Pass	Pass	Pass	Pass	Pass	Pass	Pass
CD58.10938_13	10938_13	CD58	Inverse variance weighted	285	0.155848	0.0303698	2.87159158621907e-7	0.0963234	0.215373	293.437	284	0.337405	3.21594	0.186296	0.0488187	1.3559326918748e-4	0.0906111	0.281981	0.204458	0.0771423	0.00849225	0.0532588	0.355657	0.277933	NA	NA	NA	NA	Inverse variance weighted	364	0.213076	0.0392126	5.51460798188602e-8	0.136219	0.289933	-0.000932139	0.00135959	0.493525	Pass	Pass	Pass	Pass	Pass	Pass	Pass	Pass
BAGE2.6294_11	6294_11	BAGE2	Inverse variance weighted	285	0.157665	0.030724	2.87221086961033e-7	0.0974457	0.217884	299.615	284	0.250985	5.21158	0.13005	0.0492163	0.00823157	0.0335862	0.226514	0.135854	0.0779895	0.0826022	-0.017005	0.288714	0.221867	NA	NA	NA	NA	Inverse variance weighted	363	0.143369	0.0374928	1.3134645722873e-4	0.0698836	0.216855	4.1879870893643e-4	0.00137603	0.761082	Pass	Pass	Pass	Pass	Pass	Pass	Pass	Pass
LBP.3074_6	3074_6	LBP	Inverse variance weighted	285	0.159992	0.0311798	2.87794204087436e-7	0.0988795	0.221104	286.17	284	0.452719	0.75841	0.211786	0.0507607	3.01612701732639e-5	0.112295	0.311277	0.320809	0.0788734	6.16929905331379e-5	0.166218	0.475401	0.429667	NA	NA	NA	NA	Inverse variance weighted	363	0.256675	0.0373852	6.61703777104982e-12	0.1834	0.32995	-0.00307219	0.00138501	0.0273363	Pass	Pass	Fail	Pass	Pass	Pass	Fail	Fail
IL6.4673_13	4673_13	IL6	Inverse variance weighted	285	0.155756	0.0303559	2.8822298643593e-7	0.0962583	0.215254	305.601	284	0.18085	7.06822	0.14872	0.0479714	0.00193401	0.0546962	0.242744	0.221172	0.0774069	0.00459019	0.069454	0.372889	0.0816667	NA	NA	NA	NA	Inverse variance weighted	363	0.162394	0.0356101	5.10694610817569e-6	0.0925986	0.23219	-0.00125077	0.00136142	0.359023	Pass	Pass	Pass	Pass	Pass	Pass	Pass	Pass
NDC80.12730_3	12730_3	NDC80	Inverse variance weighted	285	0.159265	0.0310488	2.90507893588089e-7	0.0984093	0.220121	301.992	284	0.221429	5.95772	0.167926	0.0488478	5.8657316684252e-4	0.0721848	0.263668	0.208689	0.079018	0.00872474	0.0538135	0.363564	0.118133	NA	NA	NA	NA	Inverse variance weighted	364	0.202812	0.0382393	1.13443840747478e-7	0.127863	0.277761	-0.00094752	0.00139279	0.49687	Pass	Pass	Pass	Pass	Pass	Pass	Pass	Pass
HSPA13.17515_6	17515_6	HSPA13	Inverse variance weighted	285	0.168754	0.0329042	2.91840783055316e-7	0.104262	0.233246	335.631	284	0.0189914	15.3832	0.137231	0.0543516	0.0115741	0.0307016	0.24376	0.147596	0.0835703	0.0784512	-0.0162013	0.311394	0.0334	0.15714557262325146	0.0307223	5.115034067708182	5.605196977268164e-7	Inverse variance weighted	364	0.163762	0.0397946	3.86881157458605e-5	0.0857645	0.24176	4.0553709247082e-4	0.001472	0.783133	Pass	Pass	Pass	Pass	Pass	Pass	Pass	Pass
TMED2.10761_5	10761_5	TMED2	Inverse variance weighted	285	0.151551	0.0295689	2.96980246519968e-7	0.0935961	0.209506	283.567	284	0.496085	0.152618	0.131951	0.046789	0.0048006	0.0402441	0.223657	0.209487	0.0750779	0.0056245	0.0623339	0.356639	0.421067	NA	NA	NA	NA	Inverse variance weighted	364	0.160188	0.035276	5.59884772990516e-6	0.0910473	0.229329	-0.00111276	0.00132546	0.401885	Pass	Pass	Pass	Pass	Pass	Pass	Pass	Pass
HRAS.18900_37	18900_37	HRAS	Inverse variance weighted	285	0.154368	0.0301276	2.99420203140691e-7	0.0953182	0.213419	283.635	284	0.494943	0.128546	0.201838	0.0513622	8.50518620716878e-5	0.101168	0.302508	0.236605	0.076388	0.00214826	0.086885	0.386326	0.191933	NA	NA	NA	NA	Inverse variance weighted	364	0.157502	0.0380104	3.41805214944936e-5	0.0830017	0.232002	-0.00157947	0.00134821	0.242368	Pass	Pass	Pass	Pass	Pass	Pass	Pass	Pass
RPL12.19183_164	19183_164	RPL12	Inverse variance weighted	285	0.158806	0.0309949	2.99720648614032e-7	0.0980562	0.219556	302.103	284	0.220106	5.99219	0.192304	0.0506481	1.4653340313266e-4	0.0930341	0.291575	0.16449	0.0788309	0.0378174	0.00998164	0.318999	0.0760667	NA	NA	NA	NA	Inverse variance weighted	364	0.127125	0.0369789	5.8655271629922e-4	0.0546459	0.199603	-0.000109003	0.00138958	0.937531	Pass	Pass	Pass	Pass	Pass	Pass	Pass	Pass
RBL2.13565_2	13565_2	RBL2	Inverse variance weighted	285	0.177402	0.0346292	3.00878130235906e-7	0.109529	0.245275	398.42	284	8.45288130184564e-6	28.7184	0.21873	0.0520399	2.63256758933137e-5	0.116732	0.320728	0.311191	0.0877047	4.539619307231e-4	0.13929	0.483093	NA	0.1709678345564701	0.0327392	5.222112679769282	3.312814538995642e-7	Inverse variance weighted	364	0.202855	0.037440160740865903	6.02272222436786e-8	0.129473	0.276238	-0.00256221	0.00154404	0.0981393	Pass	Pass	Pass	Pass	Pass	Pass	Pass	Pass
KIR2DS4.17152_10	17152_10	KIR2DS4	Inverse variance weighted	285	0.155062	0.030269	3.01051776523051e-7	0.0957343	0.214389	290.44	284	0.383563	2.21741	0.250628	0.048916	2.9967030703967e-7	0.154753	0.346504	0.232775	0.076859	0.00268352	0.0821319	0.383419	0.2594	NA	NA	NA	NA	Inverse variance weighted	364	0.179941	0.0371738	1.29489216711672e-6	0.10708	0.252802	-0.00149171	0.00135617	0.27229	Pass	Pass	Pass	Pass	Pass	Pass	Pass	Pass
RGS5.16850_5	16850_5	RGS5	Inverse variance weighted	285	0.155716	0.0303995	3.01791007387137e-7	0.096133	0.215299	292.623	284	0.349696	2.94696	0.228497	0.0489504	3.04248501576516e-6	0.132554	0.32444	0.268819	0.077137	5.7026276616139e-4	0.117631	0.420008	0.2914	NA	NA	NA	NA	Inverse variance weighted	364	0.189876	0.037428	3.91401915042374e-7	0.116517	0.263235	-0.00217319	0.00136285	0.111921	Pass	Pass	Pass	Pass	Pass	Pass	Pass	Pass
POTEG.7960_53	7960_53	POTEG	Inverse variance weighted	285	0.151272	0.029539	3.03773781919494e-7	0.0933756	0.209169	264.362	284	0.79265	7.42849	0.144151	0.0542462	0.00787577	0.0378286	0.250473	0.239074	0.0749164	0.00157625	0.0922381	0.38591	0.808467	NA	NA	NA	NA	Inverse variance weighted	363	0.125349	0.0374737	8.228870121878e-4	0.0519002	0.198797	-0.00168442	0.00132078	0.203241	Pass	Pass	Pass	Pass	Pass	Pass	Pass	Pass
TNFSF14.5988_49	5988_49	TNFSF14	Inverse variance weighted	285	0.154364	0.0301458	3.045844113913e-7	0.0952786	0.21345	278.048	284	0.588413	2.14051	0.262429	0.0488791	7.92026592895805e-8	0.166626	0.358232	0.249911	0.0766809	0.0012541	0.099616	0.400205	0.579533	NA	NA	NA	NA	Inverse variance weighted	363	0.209943	0.0380328	3.38921640506292e-8	0.135398	0.284487	-0.00183209	0.00135196	0.176455	Pass	Pass	Pass	Pass	Pass	Pass	Pass	Pass
MAPK13.5006_71	5006_71	MAPK13	Inverse variance weighted	285	0.157774	0.0308351	3.10911923469691e-7	0.0973375	0.218211	301.143	284	0.231735	5.69254	0.235211	0.050417	3.08152353700179e-6	0.136394	0.334028	0.191615	0.0783822	0.0151103	0.0379862	0.345244	0.170933	NA	NA	NA	NA	Inverse variance weighted	363	0.151945	0.0367443	3.54635158954949e-5	0.0799264	0.223964	-0.000649257	0.00138221	0.638914	Pass	Pass	Pass	Pass	Pass	Pass	Pass	Pass
PAPPA2.5756_66	5756_66	PAPPA2	Inverse variance weighted	285	0.151821	0.0296753	3.11971262670091e-7	0.0936572	0.209984	269.153	284	0.727758	5.51602	0.191925	0.046888	4.25350950254606e-5	0.100024	0.283825	0.248143	0.075248	0.00109946	0.100657	0.395629	0.6844	NA	NA	NA	NA	Inverse variance weighted	363	0.182798	0.0366819	6.24957680488851e-7	0.110902	0.254695	-0.00184873	0.0013272	0.164726	Pass	Pass	Pass	Pass	Pass	Pass	Pass	Pass
ANAPC7.11690_47	11690_47	ANAPC7	Inverse variance weighted	285	0.156825	0.0306559	3.12651479488046e-7	0.0967396	0.216911	302.06	284	0.220619	5.97881	0.211118	0.0517306	4.48197973239324e-5	0.109727	0.31251	0.244287	0.0777822	0.00186426	0.0918335	0.39674	0.2678	NA	NA	NA	NA	Inverse variance weighted	364	0.200923	0.0370757	5.98403142629369e-8	0.128255	0.273592	-0.00167419	0.00136861	0.222244	Pass	Pass	Pass	Pass	Pass	Pass	Pass	Pass
CEBPA.18874_66	18874_66	CEBPA	Inverse variance weighted	285	0.160183	0.031341	3.20513664761436e-7	0.0987545	0.221611	323.354	284	0.0538852	12.1707	0.186011	0.0494946	1.7113329674122e-4	0.0890017	0.28302	0.24596	0.0795408	0.00218476	0.0900599	0.40186	0.0432667	NA	NA	NA	NA	Inverse variance weighted	364	0.156354	0.0356602	1.16225347352843e-5	0.0864599	0.226248	-0.00164516	0.0014023	0.241709	Pass	Pass	Pass	Pass	Pass	Pass	Pass	Pass
FGF1.3486_58	3486_58	FGF1	Inverse variance weighted	285	0.152368	0.0298183	3.22346134484371e-7	0.0939244	0.210812	272.383	284	0.679449	4.26481	0.194405	0.0512596	1.4910437377447e-4	0.0939361	0.294874	0.191912	0.0757021	0.0117802	0.0435363	0.340289	0.657	NA	NA	NA	NA	Inverse variance weighted	363	0.183604	0.0392198	2.84907863086655e-6	0.106733	0.260475	-0.000758314	0.00133433	0.570275	Pass	Pass	Pass	Pass	Pass	Pass	Pass	Pass
RPS5.19195_85	19195_85	RPS5	Inverse variance weighted	285	0.16033140373833701	0.0313975	3.2818829298115e-7	0.0987922	0.221871	314.06	284	0.106185	9.57134	0.150588	0.0474467	0.00150435	0.0575928	0.243584	0.155397	0.0799322	0.0528736	-0.0012705	0.312064	0.0539333	NA	NA	NA	NA	Inverse variance weighted	364	0.160061	0.0375558	2.02658734825665e-5	0.0864513	0.23367	9.45612692023183e-5	0.00140809	0.946505	Pass	Pass	Pass	Pass	Pass	Pass	Pass	Pass
ADAMTS4.2809_25	2809_25	ADAMTS4	Inverse variance weighted	285	0.152616	0.0298982	3.31628277864687e-7	0.0940156	0.211217	289.943	284	0.391442	2.04962	0.191496	0.0544245	4.3389203045775e-4	0.084824	0.298168	0.232411	0.0760768	0.00246549	0.083301	0.381522	0.2916	NA	NA	NA	NA	Inverse variance weighted	364	0.161396	0.0387592	3.12646548620284e-5	0.0854275	0.237364	-0.00152858	0.00134021	0.255022	Pass	Pass	Pass	Pass	Pass	Pass	Pass	Pass
C10orf105.11220_53	11220_53	C10orf105	Inverse variance weighted	285	0.150237	0.0294505	3.37266601751911e-7	0.0925138	0.20796	267.028	284	0.75763	6.35577	0.194453	0.0500824	1.0332161540244e-4	0.0962912	0.292614	0.24789	0.0748802	0.00105213	0.101124	0.394655	0.692	NA	NA	NA	NA	Inverse variance weighted	364	0.184739	0.0366693	4.70533269019394e-7	0.112867	0.25661	-0.00187244	0.00132007	0.157164	Pass	Pass	Pass	Pass	Pass	Pass	Pass	Pass
FCAR.4987_17	4987_17	FCAR	Inverse variance weighted	285	0.154327	0.0302547	3.380029387753e-7	0.0950275	0.213626	298.116	284	0.270729	4.735	0.199328	0.0537758	2.100272952854e-4	0.093927	0.304728	0.265686	0.0765471	5.9970814846204e-4	0.115653	0.415718	0.216067	NA	NA	NA	NA	Inverse variance weighted	363	0.18653	0.0366028	3.46788638190173e-7	0.114789	0.258271	-0.00214065	0.00135231	0.114548	Pass	Pass	Pass	Pass	Pass	Pass	Pass	Pass
CDH11.16305_10	16305_10	CDH11	Inverse variance weighted	285	0.168547	0.0330535	3.4105749939567e-7	0.103762	0.233332	315.234	284	0.0979853	9.90832	0.209801	0.0575882	2.6933954471698e-4	0.0969286	0.322674	0.322635	0.083421	1.3645712684739e-4	0.15913	0.48614	0.0256667	0.16363725436122492	0.0321346	5.092246036417109	6.262151447141233e-7	Inverse variance weighted	364	0.173073	0.0408795	2.29837431884134e-5	0.0929492	0.253197	-0.00295595	0.00147078	0.0454025	Pass	Pass	Fail	Pass	Pass	Pass	Fail	Fail
HS3ST3B1.6986_17	6986_17	HS3ST3B1	Inverse variance weighted	285	0.157814	0.030949	3.41158986534565e-7	0.0971539	0.218474	302.846	284	0.211353	6.22292	0.168009	0.0539157	0.00183231	0.0623344	0.273684	0.227309	0.0788005	0.00422015	0.07286	0.381758	0.276067	NA	NA	NA	NA	Inverse variance weighted	363	0.192932	0.0380368	3.93170378935934e-7	0.118379	0.267484	-0.00133015	0.00138702	0.33838	Pass	Pass	Pass	Pass	Pass	Pass	Pass	Pass
LGALS3.3066_12	3066_12	LGALS3	Inverse variance weighted	285	0.170801	0.0334975	3.41620333753013e-7	0.105146	0.236456	348.637	284	0.00527188	18.5399	0.158467	0.0566328	0.00513961	0.0474668	0.269467	0.1452	0.084986	0.088638	-0.021373	0.311772	4e-4	NA	NA	NA	NA	Inverse variance weighted	364	0.24038	0.0406062	3.22342944102425e-9	0.160792	0.319968	4.9131271171853e-4	0.00149849	0.743251	Pass	Pass	Pass	Pass	reverse	Pass	Fail	Fail
CD300A.5630_48	5630_48	CD300A	Inverse variance weighted	285	0.167547	0.0328634	3.42761431904209e-7	0.103134	0.231959	324.617	284	0.0487767	12.5123	0.19449	0.0518965	1.7849955343936e-4	0.0927727	0.296207	0.198493	0.0835007	0.0181121	0.0348318	0.362154	0.0725333	NA	NA	NA	NA	Inverse variance weighted	363	0.141893	0.0479451	0.00308149	0.0479206	0.235865	-0.000594071	0.00147317	0.687062	Pass	Pass	Pass	Pass	Pass	Pass	Pass	Pass
JPH4.9111_40	9111_40	JPH4	Inverse variance weighted	285	0.158873	0.0311861	3.49940504595809e-7	0.097748	0.219997	304.042	284	0.197734	6.59176	0.193256	0.0548696	4.2814626343955e-4	0.0857117	0.3008	0.208518	0.0793243	0.00903986	0.0530428	0.363994	0.1898	NA	NA	NA	NA	Inverse variance weighted	363	0.17926	0.037399	1.64152422107956e-6	0.105958	0.252562	-0.000951311	0.00139737	0.496564	Pass	Pass	Pass	Pass	Pass	Pass	Pass	Pass
SPTLC2.7267_2	7267_2	SPTLC2	Inverse variance weighted	285	0.158762	0.0311696	3.51510708042065e-7	0.0976699	0.219855	312.494	284	0.1179	9.11836	0.243921	0.047859	3.45708006778415e-7	0.150117	0.337724	0.265264	0.0783059	8.0525235970687e-4	0.111785	0.418744	0.1396	NA	NA	NA	NA	Inverse variance weighted	363	0.156697	0.0372402	2.57956203593294e-5	0.0837057	0.229687	-0.00205738	0.00138824	0.139451	Pass	Pass	Pass	Pass	Pass	Pass	Pass	Pass
CRIM1.15492_1	15492_1	CRIM1	Inverse variance weighted	285	0.151087	0.0296628	3.51548457105088e-7	0.0929477	0.209226	289.197	284	0.40335	1.79709	0.194256	0.0533371	2.704730588105e-4	0.0897158	0.298797	0.201601	0.0754544	0.00798132	0.0537101	0.349491	0.387	NA	NA	NA	NA	Inverse variance weighted	364	0.12854	0.0356061	3.0612845479896e-4	0.0587521	0.198328	-0.000970171	0.00133229	0.467096	Pass	Pass	Pass	Pass	Pass	Pass	Pass	Pass
MAP3K3.12990_39	12990_39	MAP3K3	Inverse variance weighted	285	0.157313	0.0308957	3.54765916742368e-7	0.0967577	0.217869	305.866	284	0.178075	7.14879	0.189679	0.0471429	5.73436003901346e-5	0.0972785	0.282079	0.152681	0.0786208	0.0531309	-0.00141627	0.306777	0.096	NA	NA	NA	NA	Inverse variance weighted	364	0.16122	0.0356572	6.1433477475778e-6	0.0913321	0.231108	8.88437244574506e-5	0.00138602	0.948936	Pass	Pass	Pass	Pass	Pass	Pass	Pass	Pass
DGKB.12895_28	12895_28	DGKB	Inverse variance weighted	285	0.16003586965581101	0.0314363	3.56572132021765e-7	0.0984206	0.221651	303.512	284	0.2037	6.4286	0.201549	0.0522354	1.1409707598676e-4	0.0991675	0.30393	0.171488	0.0799435	0.0327943	0.0147992	0.328178	0.315733	NA	NA	NA	NA	Inverse variance weighted	364	0.187449	0.0370877	4.32205260047779e-7	0.114757	0.260141	-0.000219418	0.0014078	0.876255	Pass	Pass	Pass	Pass	Pass	Pass	Pass	Pass
EXTL2.6528_95	6528_95	EXTL2	Inverse variance weighted	285	0.151314	0.0297251	3.57246011342583e-7	0.0930524	0.209575	259.39	284	0.84987	9.48781	0.166379	0.0548656	0.00242545	0.0588428	0.273916	0.169287	0.0752491	0.0252376	0.0217984	0.316775	0.8516	NA	NA	NA	NA	Inverse variance weighted	363	0.183395	0.0359653	3.41065579355339e-7	0.112903	0.253887	-0.000345101	0.00132735	0.795059	Pass	Pass	Pass	Pass	Pass	Pass	Pass	Pass
CBX7.13027_20	13027_20	CBX7	Inverse variance weighted	285	0.156783	0.0308	3.5742219456565e-7	0.0964145	0.217151	306.405	284	0.172526	7.31207	0.184723	0.0499247	2.1557682162305e-4	0.0868703	0.282575	0.18048	0.078341	0.0219602	0.0269313	0.334028	0.148533	NA	NA	NA	NA	Inverse variance weighted	364	0.182372	0.0376284	1.25552141827594e-6	0.108621	0.256124	-0.000455235	0.00138338	0.742343	Pass	Pass	Pass	Pass	Pass	Pass	Pass	Pass
MAMDC2.6119_14	6119_14	MAMDC2	Inverse variance weighted	285	0.152046	0.0298696	3.57477402472133e-7	0.0935011	0.21059	282.343	284	0.516613	0.58674	0.225359	0.049584	5.49344187718813e-6	0.128175	0.322544	0.26789	0.0756283	4.6391837676109e-4	0.119659	0.416122	0.403733	NA	NA	NA	NA	Inverse variance weighted	363	0.175995	0.0376332	2.91690110458553e-6	0.102234	0.249756	-0.00222295	0.00133325	0.0965577	Pass	Pass	Pass	Pass	Pass	Pass	Pass	Pass
TLR1.16324_38	16324_38	TLR1	Inverse variance weighted	285	0.157018	0.030859	3.61439277754872e-7	0.0965339	0.217501	304.297	284	0.194906	6.67001	0.215479	0.0508262	2.23981421813951e-5	0.11586	0.315099	0.155795	0.0784232	0.0479322	0.00208518	0.309504	0.19	NA	NA	NA	NA	Inverse variance weighted	364	0.21687	0.0378603	1.01521142247886e-8	0.142664	0.291076	2.35160119712477e-5	0.00138589	0.986474	Pass	Pass	Pass	Pass	Pass	Pass	Pass	Pass
SNAPIN.6975_52	6975_52	SNAPIN	Inverse variance weighted	285	0.156058	0.0306718	3.61853927942869e-7	0.0959415	0.216175	297.119	284	0.284312	4.41542	0.191781	0.0502685	1.3611282910145e-4	0.0932545	0.290307	0.268642	0.0776822	6.2740340759324e-4	0.116385	0.420899	0.341733	NA	NA	NA	NA	Inverse variance weighted	363	0.168534	0.0361581	3.14626661255587e-6	0.0976642	0.239404	-0.00216139	0.00137084	0.115983	Pass	Pass	Pass	Pass	Pass	Pass	Pass	Pass
IARS.12815_9	12815_9	IARS	Inverse variance weighted	285	0.150865	0.0296557	3.63354738017683e-7	0.0927398	0.20899	283.715	284	0.49361	0.10045	0.206238	0.053092	1.0252554885531e-4	0.102177	0.310298	0.195377	0.0753868	0.0100471	0.0476187	0.343135	0.381133	NA	NA	NA	NA	Inverse variance weighted	364	0.171403	0.0370321	3.6833267806552e-6	0.0988201	0.243986	-0.000853758	0.00132924	0.521206	Pass	Pass	Pass	Pass	Pass	Pass	Pass	Pass
KDELC1.6611_8	6611_8	KDELC1	Inverse variance weighted	285	0.156119	0.0306995	3.66870793461968e-7	0.0959478	0.21629	305.283	284	0.184204	6.97171	0.220198	0.047605	3.73656974757714e-6	0.126892	0.313504	0.222722	0.0779797	0.00460573	0.0698818	0.375562	0.216667	NA	NA	NA	NA	Inverse variance weighted	363	0.206586	0.03697	2.29777361571165e-8	0.134125	0.279047	-0.00127827	0.0013757	0.353586	Pass	Pass	Pass	Pass	Pass	Pass	Pass	Pass
PVRL3.13557_3	13557_3	PVRL3	Inverse variance weighted	285	0.149975	0.0295001	3.69816058583879e-7	0.0921545	0.207795	284.402	284	0.482114	0.141477	0.158847	0.0480206	9.3999991592239e-4	0.0647268	0.252968	0.254166	0.074755	7.7086149830571e-4	0.107646	0.400686	0.615933	NA	NA	NA	NA	Inverse variance weighted	364	0.196912	0.0377347	1.80542452550908e-7	0.122952	0.270872	-0.00199864	0.00131777	0.130464	Pass	Pass	Pass	Pass	Pass	Pass	Pass	Pass
MZF1.14662_6	14662_6	MZF1	Inverse variance weighted	285	0.155645	0.0306243	3.72692060470793e-7	0.0956213	0.215668	278.936	284	0.57368	1.81558	0.218179	0.0529004	3.71820629564797e-5	0.114494	0.321864	0.0918905	0.0776685	0.237758	-0.0603398	0.244121	0.5062	NA	NA	NA	NA	Inverse variance weighted	364	0.201141	0.0384105	1.63558020174965e-7	0.125856	0.276425	0.0012228	0.00136898	0.3725	Pass	Pass	Pass	Pass	Pass	Pass	Pass	Pass
STOML1.17344_23	17344_23	STOML1	Inverse variance weighted	285	0.15681	0.0308704	3.78220662025573e-7	0.0963035	0.217316	301.404	284	0.228538	5.77417	0.144004	0.0491132	0.00336688	0.0477425	0.240266	0.16901	0.0760318	0.0270137	0.0199875	0.318032	0.328333	NA	NA	NA	NA	Inverse variance weighted	364	0.14173	0.0402957	4.3605567733557e-4	0.0627502	0.220709	-0.000238684	0.00135889	0.860698	Pass	Pass	Pass	Pass	Pass	Pass	Pass	Pass
ZNF329.12803_9	12803_9	ZNF329	Inverse variance weighted	285	0.149419	0.0294155	3.78251184359308e-7	0.0917644	0.207073	264.302	284	0.7934	7.45272	0.186938	0.0481711	1.0415336327519e-4	0.0925226	0.281353	0.249227	0.0747403	9.6826341666579e-4	0.102736	0.395718	0.716933	NA	NA	NA	NA	Inverse variance weighted	364	0.204644	0.0359384	1.23886832527198e-8	0.134204	0.275083	-0.00191532	0.00131852	0.147434	Pass	Pass	Pass	Pass	Pass	Pass	Pass	Pass
TEX29.10557_6	10557_6	TEX29	Inverse variance weighted	285	0.150334	0.0296001	3.79751465352568e-7	0.092318	0.208351	253.833	284	0.900664	11.8844	0.179283	0.0512008	4.625398122526e-4	0.0789292	0.279636	0.154904	0.0748331	0.0393599	0.00823125	0.301577	0.845067	NA	NA	NA	NA	Inverse variance weighted	364	0.165533	0.0401047	3.66706635794347e-5	0.0869274	0.244138	-8.82181e-05	0.0013268	0.947035	Pass	Pass	Pass	Pass	Pass	Pass	Pass	Pass
SEMG2.6373_54	6373_54	SEMG2	Inverse variance weighted	285	0.165633	0.0326277	3.84517668205278e-7	0.101683	0.229584	302.737	284	0.212616	6.18934	0.20847	0.0547049	1.3851044398266e-4	0.101249	0.31569196459543297	0.232178	0.0828219	0.0054073	0.0698469	0.394509	0.1412	NA	NA	NA	NA	Inverse variance weighted	363	0.0909873	0.0400613	0.0231347	0.0124672	0.169507	-0.00128127	0.00146561	0.382738	Pass	Pass	Pass	Pass	Pass	Pass	Pass	Pass
ZNF174.11486_26	11486_26	ZNF174	Inverse variance weighted	285	0.151367	0.0298217	3.85964596501607e-7	0.092917	0.209818	293.362	284	0.338523	3.19137	0.181659	0.0551328	9.8446555291199e-4	0.0735983	0.289719	0.299678	0.0753104	8.79067576518103e-5	0.15207	0.447286	0.2718	NA	NA	NA	NA	Inverse variance weighted	364	0.193567	0.0362867	9.58758720213542e-8	0.122445	0.264689	-0.00284658	0.00132884	0.0330349	Pass	Pass	Fail	Pass	Pass	Pass	Fail	Fail
CD46.17682_1	17682_1	CD46	Inverse variance weighted	285	0.162784	0.0320731	3.86646402810829e-7	0.0999212	0.225648	308.153	284	0.15533	7.83798	0.203197	0.0521768	9.84453754242051e-5	0.10093	0.305463	0.0957068	0.0815837	0.241738	-0.0641973	0.255611	0.0632	NA	NA	NA	NA	Inverse variance weighted	364	0.204404	0.0385501	1.14357757057135e-7	0.128846	0.279962	0.00128624	0.00143834	0.371948	Pass	Pass	Pass	Pass	Pass	Pass	Pass	Pass
HEPHL1.6354_13	6354_13	HEPHL1	Inverse variance weighted	285	0.151906	0.0299302	3.86783484124963e-7	0.0932431	0.21057	280.494	284	0.547639	1.24983	0.205033	0.0495976	3.56618930378697e-5	0.107822	0.302244	0.164888	0.0760982	0.0310864	0.0157351	0.31404	0.6224	NA	NA	NA	NA	Inverse variance weighted	363	0.159353	0.0371912	1.8299602773652e-5	0.0864579	0.232247	-0.000249131	0.00134274	0.852939	Pass	Pass	Pass	Pass	Pass	Pass	Pass	Pass
TCL1A.17210_2	17210_2	TCL1A	Inverse variance weighted	285	0.169796	0.033461	3.88637631475113e-7	0.104212	0.235379	333.457	284	0.0231177	14.8317	0.116434	0.054695	0.0332726	0.00923134	0.223636	0.0464914	0.0847041	0.583528	-0.119529	0.212511	0.0225333	NA	NA	NA	NA	Inverse variance weighted	364	0.116792	0.0379127	0.00206615	0.0424833	0.191101	0.00236823	0.00149527	0.114353	Pass	Pass	Pass	Pass	Pass	Pass	Pass	Pass
PARK2.13013_41	13013_41	PARK2	Inverse variance weighted	285	0.157526	0.0310608	3.94591431372653e-7	0.0966472	0.218406	309.143	284	0.146136	8.13324	0.16003	0.0470541	6.7142190581281e-4	0.0678045	0.252256	0.233514	0.0788396	0.00331704	0.0789882	0.388039	0.120533	NA	NA	NA	NA	Inverse variance weighted	364	0.220219	0.0379964	6.7999528252246705e-9	0.145746	0.294692	-0.00145612	0.00138863	0.295256	Pass	Pass	Pass	Pass	Pass	Pass	Pass	Pass
LILRA5.8766_29	8766_29	LILRA5	Inverse variance weighted	285	0.18367	0.0362309	3.99031875948277e-7	0.112657	0.254682	365.094	284	8.1285945115889e-4	22.2118	0.228395	0.0552052	3.51554534814052e-5	0.120193	0.336598	0.107928	0.0920646	0.242061	-0.0725189	0.288374	7.33333333333333e-4	NA	NA	NA	NA	Inverse variance weighted	363	0.187872	0.0439444	1.90938470606161e-5	0.101741	0.274003	0.00145319	0.00162373	0.371562	Pass	Pass	Pass	Pass	Pass	Pass	Pass	Pass
PIEZO1.11838_130	11838_130	PIEZO1	Inverse variance weighted	285	0.158534	0.0312798	4.01497561060619e-7	0.0972253	0.219842	319.885	284	0.0702014	11.2182	0.156224	0.0508414	0.00212077	0.0565752	0.255874	0.229707	0.0794466	0.00413341	0.073992	0.385423	0.0586667	NA	NA	NA	NA	Inverse variance weighted	364	0.160815	0.0367583	1.21464244151896e-5	0.0887691	0.232861	-0.00136457	0.00140013	0.330591	Pass	Pass	Pass	Pass	Pass	Pass	Pass	Pass
FADD.16593_3	16593_3	FADD	Inverse variance weighted	285	0.162912	0.0321481	4.02927015583272e-7	0.0999023	0.225923	326.256	284	0.0427491	12.9517	0.165235	0.0526553	0.00170078	0.0620304	0.268439	0.221496	0.081763	0.0071599	0.0612409	0.381752	0.0108	0.1626746754759921	0.0313345	5.191543480501536	3.852765806835561e-7	Inverse variance weighted	364	0.186257	0.0378178	8.4316249780547e-7	0.112134	0.260379	-0.00112453	0.00144287	0.436412	Pass	Pass	Pass	Pass	Pass	Pass	Pass	Pass
P4HB.4278_14	4278_14	P4HB	Inverse variance weighted	285	0.150578	0.0297206	4.05318099367607e-7	0.0923254	0.20883	265.226	284	0.781619	7.07857	0.137443	0.052647	0.00903693	0.034255	0.240631	0.145948	0.0756455	0.0546852	-0.00231739	0.294213	0.739733	NA	NA	NA	NA	Inverse variance weighted	363	0.157603	0.0355806	9.44618339778581e-6	0.0878655	0.227341	8.86708716741159e-5	0.00133222	0.94698	Pass	Pass	Pass	Pass	Pass	Pass	Pass	Pass
UGT1A6.7891_45	7891_45	UGT1A6	Inverse variance weighted	285	0.154841	0.0305658	4.06644784556099e-7	0.094932	0.21475	301.651	284	0.225536	5.85133	0.172609	0.050736	6.6869960637595e-4	0.0731664	0.272052	0.1737	0.0776387	0.026046	0.0215283	0.325872	0.0223333	0.15599004796668017	0.0295939	5.271018784773146	2.59818268237376e-7	Inverse variance weighted	363	0.18391	0.0355296	2.26376529259718e-7	0.114272	0.253548	-0.000361962	0.00136936	0.79171849980628894	Pass	Pass	Pass	Pass	Pass	Pass	Pass	Pass
FRS2.13025_4	13025_4	FRS2	Inverse variance weighted	285	0.15121	0.0298569	4.09481330922882e-7	0.0926908	0.20973	278.807	284	0.575825	1.86265	0.190813	0.0480621	7.18334805297405e-5	0.096611	0.285014	0.244837	0.0758609	0.00139583	0.0961497	0.393524	0.519	NA	NA	NA	NA	Inverse variance weighted	364	0.153941	0.0363749	2.3154935541661e-5	0.0826463	0.225236	-0.00179395	0.00133623	0.180496	Pass	Pass	Pass	Pass	Pass	Pass	Pass	Pass
TALDO1.11347_9	11347_9	TALDO1	Inverse variance weighted	285	0.151889	0.0299931	4.10300390777839e-7	0.0931021	0.210675	285.974	284	0.455971	0.690214	0.159658	0.0519507	0.00211727	0.0578351	0.261482	0.139514	0.0763467	0.0686968	-0.0101257	0.289153	0.4122	NA	NA	NA	NA	Inverse variance weighted	364	0.131824	0.0360861	2.5915903435156e-4	0.061095	0.202552	2.3736109952806e-4	0.00134624	0.860173	Pass	Pass	Pass	Pass	Pass	Pass	Pass	Pass
PENK.9076_25	9076_25	PENK	Inverse variance weighted	285	0.15742	0.0310895	4.11775530028381e-7	0.0964842	0.218355	318.846	284	0.0757917	10.9288	0.190751	0.0481269	7.38567586261581e-5	0.0964226	0.28508	0.0746482	0.0788523	0.344608	-0.0799024	0.229199	0.044	0.14764174293057755	0.029686	4.97345	1.108982686176636e-6	Inverse variance weighted	363	0.231794	0.0407743	1.30960092049116e-8	0.151876	0.311712	0.00158899	0.00139127	0.25437	Pass	Pass	Pass	Pass	Pass	Pass	Pass	Pass
MMP12.4496_60	4496_60	MMP12	Inverse variance weighted	285	0.167548	0.0330918	4.12396034827702e-7	0.102689	0.232408	338.714	284	0.014244	16.1534	0.14177	0.0563925	0.0119378	0.0312402	0.252299	0.134291	0.0841977	0.111841	-0.0307368	0.299318	0.0316667	NA	NA	NA	NA	Inverse variance weighted	363	0.183771	0.0407235	6.40240522243029e-6	0.103953	0.263589	6.3684803635804e-4	0.00148216	0.667759	Pass	Pass	Pass	Pass	Pass	Pass	Pass	Pass
PFN2.16923_20	16923_20	PFN2	Inverse variance weighted	285	0.153189	0.0302702	4.17648135562896e-7	0.0938597	0.212519	298.507	284	0.2655	4.85974	0.176449	0.049867	4.0256693263243e-4	0.0787099	0.274189	0.234348	0.0767407	0.00247499	0.0839365	0.38476	0.163933	NA	NA	NA	NA	Inverse variance weighted	364	0.139598	0.0372313	1.7719666271814e-4	0.066625	0.212572	-0.00155947	0.00135516	0.250798	Pass	Pass	Pass	Pass	Pass	Pass	Pass	Pass
DTX1.11430_49	11430_49	DTX1	Inverse variance weighted	285	0.153529	0.0303464	4.20971397838045e-7	0.0940502	0.213008	277.248	284	0.60162	2.43529	0.208333	0.0523139	6.82304332432988e-5	0.105798	0.310868	0.22827	0.0771933	0.00336705	0.0769717	0.379569	0.640133	NA	NA	NA	NA	Inverse variance weighted	364	0.200823	0.0377169	1.01242774804843e-7	0.126898	0.274748	-0.00143477	0.00136253	0.29323	Pass	Pass	Pass	Pass	Pass	Pass	Pass	Pass
GALNT11.8700_325	8700_325	GALNT11	Inverse variance weighted	285	0.156171	0.0308786	4.24647057351974e-7	0.0956485	0.216693	299.256	284	0.25564	5.09782	0.241363	0.0475377	3.82853176167525e-7	0.148189	0.334536	0.232545	0.0785024	0.00331309	0.07868	0.386409	0.235933	NA	NA	NA	NA	Inverse variance weighted	363	0.181842	0.0384047	2.19186602561012e-6	0.106568	0.257115	-0.00146703	0.00138641	0.29089	Pass	Pass	Pass	Pass	Pass	Pass	Pass	Pass
STX1B.6966_144	6966_144	STX1B	Inverse variance weighted	285	0.151631	0.0300015	4.32407119925014e-7	0.0928279	0.210434	287.732	284	0.427063	1.2970357825335601	0.209578	0.0464351	6.38083726145849e-6	0.118566	0.300591	0.234555	0.0760023	0.00222852	0.0855904	0.38352	0.469333	NA	NA	NA	NA	Inverse variance weighted	363	0.188326	0.039606	1.9845269032071e-6	0.110698	0.265954	-0.00159187	0.00134069	0.236084	Pass	Pass	Pass	Pass	Pass	Pass	Pass	Pass
CLTC.13711_10	13711_10	CLTC	Inverse variance weighted	285	0.160069	0.031672	4.32733575998786e-7	0.0979921	0.222146	326.924	284	0.0404744	13.1297	0.172906	0.0485003	3.6377488270987e-4	0.0778458	0.267967	0.229539	0.0805409	0.00469358	0.0716793	0.387399	0.027	NA	NA	NA	NA	Inverse variance weighted	364	0.173852	0.0355794	1.02748873733046e-6	0.104116	0.243587	-0.00133299	0.00142086	0.348961	Pass	Pass	Pass	Pass	Pass	Pass	Pass	Pass
TNNT3.16807_35	16807_35	TNNT3	Inverse variance weighted	285	0.152922	0.0302618	4.34221194953619e-7	0.0936092	0.212236	275.867	284	0.624203	2.9483	0.196736	0.048942	5.82514941808705e-5	0.10081	0.292663	0.245477	0.0772297	0.00164431	0.0941072	0.396848	0.658533	NA	NA	NA	NA	Inverse variance weighted	364	0.178466	0.0393342	5.70161559013667e-6	0.101371	0.255561	-0.00176955	0.00135847	0.193769	Pass	Pass	Pass	Pass	Pass	Pass	Pass	Pass
GLT8D1.8955_60	8955_60	GLT8D1	Inverse variance weighted	285	0.155339	0.0307488	4.37489474335492e-7	0.0950716	0.215607	317.503	284	0.0835302	10.5521	0.210786	0.0500246	2.51273207652671e-5	0.112738	0.308835	0.244047	0.0782679	0.00200773	0.0906422	0.397452	0.0618667	NA	NA	NA	NA	Inverse variance weighted	363	0.175078	0.0362361	1.35451959663685e-6	0.104055	0.2461	-0.0016954	0.00137582	0.218866	Pass	Pass	Pass	Pass	Pass	Pass	Pass	Pass
MMP8.9172_69	9172_69	MMP8	Inverse variance weighted	285	0.164911	0.0326504	4.39959931937852e-7	0.100916	0.228906	321.912	284	0.0602462	11.7772	0.229505	0.0507406	6.09410406532865e-6	0.130053	0.328956	0.286238	0.0826366	6.1501150295533e-4	0.12427	0.448206	0.0470667	NA	NA	NA	NA	Inverse variance weighted	363	0.0441663	0.0575366	0.442713	-0.0686054	0.156938	-0.00233178	0.0014597	0.111283	Pass	Pass	Pass	Pass	Pass	Fail	Fail	Fail
GRB7.11281_6	11281_6	GRB7	Inverse variance weighted	285	0.152142	0.0301304	4.43107947732214e-7	0.0930861	0.211197	282.986	284	0.505832	0.358393	0.22253	0.049561	7.1211674837583e-6	0.125391	0.31967	0.212335	0.0764277	0.00583077	0.062537	0.362134	0.59	NA	NA	NA	NA	Inverse variance weighted	364	0.199659	0.0374328	9.61774713797354e-8	0.126291	0.273028	-0.00115598	0.00134887	0.392172	Pass	Pass	Pass	Pass	Pass	Pass	Pass	Pass
LGMN.3622_33	3622_33	LGMN	Inverse variance weighted	285	0.156774	0.031048	4.43145591810408e-7	0.0959203	0.217628	287.945	284	0.423585	1.3702	0.175388	0.054121	0.00119247	0.0693114	0.281466	0.125489	0.0788736	0.112724	-0.0291036	0.280081	0.315067	NA	NA	NA	NA	Inverse variance weighted	363	0.220902	0.0414349	9.75064999258395e-8	0.13969002136849001	0.302115	6.0022296429544e-4	0.00139067	0.666356	Pass	Pass	Pass	Pass	Pass	Pass	Pass	Pass
CCDC167.7797_11	7797_11	CCDC167	Inverse variance weighted	285	0.152196	0.0301429	4.43728541362338e-7	0.0931165	0.211276	289.653	284	0.396058	1.95159	0.172413	0.047565	2.8920162205656e-4	0.0791855	0.26564	0.240619	0.0764326	0.00181886	0.090811	0.390427	0.433	NA	NA	NA	NA	Inverse variance weighted	363	0.181252	0.0383849	2.3356773842146e-6	0.106018	0.256487	-0.00169905	0.00134989	0.20919	Pass	Pass	Pass	Pass	Pass	Pass	Pass	Pass
STX2.7738_299	7738_299	STX2	Inverse variance weighted	285	0.15141	0.0300178	4.55859687370286e-7	0.0925755	0.210245	272.028	284	0.684913	4.4009	0.191724	0.0463889	3.58105455573854e-5	0.100802	0.282646	0.252192	0.0760208	0.00102736	0.103191	0.401193	0.6346	NA	NA	NA	NA	Inverse variance weighted	363	0.198583	0.0376686	1.35062929980952e-7	0.124752	0.272413	-0.0019373	0.00134258	0.150136	Pass	Pass	Pass	Pass	Pass	Pass	Pass	Pass
TMX2.10675_223	10675_223	TMX2	Inverse variance weighted	285	0.15667	0.0310646	4.574413138164e-7	0.0957832	0.217556	307.361	284	0.162961	7.60065	0.200888	0.0497515	5.3949908464277e-5	0.103375	0.298401	0.17698	0.0789837	0.0258199	0.0221723	0.331788	0.141267	NA	NA	NA	NA	Inverse variance weighted	364	0.197885	0.0389548	3.7771587645153e-7	0.121533	0.274236	-0.000389098	0.00139076	0.779856	Pass	Pass	Pass	Pass	Pass	Pass	Pass	Pass
RNF43.14120_2	14120_2	RNF43	Inverse variance weighted	285	0.151264	0.0300012	4.60829945108981e-7	0.0924619	0.210067	274.922	284	0.639456	3.30219	0.221985	0.0499514	8.82926547682586e-6	0.12408	0.31989	0.213448	0.0762233	0.00545714	0.06405	0.362845	0.652333	NA	NA	NA	NA	Inverse variance weighted	364	0.187663	0.037548	5.79423023013999e-7	0.114069	0.261257	-0.00119243	0.00134368	0.375598	Pass	Pass	Pass	Pass	Pass	Pass	Pass	Pass
MOCS3.14229_5	14229_5	MOCS3	Inverse variance weighted	285	0.15669	0.0310895	4.65625420993401e-7	0.0957544	0.217625	302.891	284	0.210826	6.23694	0.205803	0.0495393	3.26235000937079e-5	0.108706	0.3029	0.194241	0.0790426	0.0145937	0.0393175	0.349164	0.267	NA	NA	NA	NA	Inverse variance weighted	364	0.196035	0.0374572	1.66250022084999e-7	0.122619	0.269451	-0.00072092	0.00139484	0.605667	Pass	Pass	Pass	Pass	Pass	Pass	Pass	Pass
NDUFB11.7747_47	7747_47	NDUFB11	Inverse variance weighted	285	0.152138	0.0301894	4.66870830432799e-7	0.0929667	0.211309	272.57	284	0.676561	4.19337	0.171004	0.0492733	5.1944745442556e-4	0.0744284	0.26758	0.230726	0.0766901	0.00286116	0.0804134	0.381039	0.69	NA	NA	NA	NA	Inverse variance weighted	363	0.188356	0.0378926	6.6682254504236e-7	0.114087	0.262626	-0.00150985	0.00135443	0.265901	Pass	Pass	Pass	Pass	Pass	Pass	Pass	Pass
TFR2.11537_12	11537_12	TFR2	Inverse variance weighted	285	0.148693	0.0295174	4.71683217022012e-7	0.0908394	0.206548	278.338	284	0.583617	2.03429	0.164534	0.0477319	5.6675646888225e-4	0.0709794	0.258088	0.156757	0.0749791	0.0374489	0.00979818	0.303716	0.6508	NA	NA	NA	NA	Inverse variance weighted	364	0.148881	0.0365159	4.55898366784421e-5	0.0773099	0.220452	-0.000154691	0.00132222	0.906949	Pass	Pass	Pass	Pass	Pass	Pass	Pass	Pass
CCDC80.3234_23	3234_23	CCDC80	Inverse variance weighted	285	0.168822	0.0335165	4.72923615322462e-7	0.10313	0.234515	336.55	284	0.0174482	15.6144	0.225739	0.055297	4.45920162653128e-5	0.117357	0.334121	0.206794	0.0851064	0.0157279	0.0399858	0.373603	0.0157333	0.1671997150479556	0.0310858	5.378656481736136	1.516054746908395e-7	Inverse variance weighted	363	0.213463	0.0414203	2.55533182720761e-7	0.13228	0.294647	-0.000729207	0.00150191	0.627684	Pass	Pass	Pass	Pass	Pass	Pass	Pass	Pass
SYTL4.11563_51	11563_51	SYTL4	Inverse variance weighted	285	0.150823	0.0299458	4.74078920097639e-7	0.0921289	0.209517	271.696	284	0.689992	4.52852	0.250217	0.0475117	1.39095599464635e-7	0.157094	0.34334	0.219312	0.0761959	0.0043036	0.0699676	0.368655	0.702333	NA	NA	NA	NA	Inverse variance weighted	364	0.196072	0.0384435	3.39168307235988e-7	0.120723	0.271421	-0.00131168	0.00134186	0.329152	Pass	Pass	Pass	Pass	Pass	Pass	Pass	Pass
LRP10.16610_13	16610_13	LRP10	Inverse variance weighted	285	0.162525	0.0322703	4.74452155007001e-7	0.0992752	0.225775	316.209	284	0.0915593	10.1859	0.207097	0.0543344	1.3810736741265e-4	0.100602	0.313593	0.0979834	0.0819233	0.232683	-0.0625863	0.258553	0.0896667	NA	NA	NA	NA	Inverse variance weighted	364	0.184881	0.0376644	9.17137747882049e-7	0.111059	0.258703	0.00123911	0.00144552	0.392058	Pass	Pass	Pass	Pass	Pass	Pass	Pass	Pass
C1orf210.8088_56	8088_56	C1orf210	Inverse variance weighted	285	0.14763	0.0293196	4.77374759091377e-7	0.0901632	0.205096	256.58	284	0.877296	10.6867	0.203573	0.0511217	6.82995413211673e-5	0.103375	0.303772	0.229525	0.0744721	0.00225867	0.0835593	0.37549	0.843667	NA	NA	NA	NA	Inverse variance weighted	363	0.147364	0.035909	4.06398409867855e-5	0.0769822	0.217746	-0.00156967	0.00131212	0.232586	Pass	Pass	Pass	Pass	Pass	Pass	Pass	Pass
ATP1B3.8990_42	8990_42	ATP1B3	Inverse variance weighted	285	0.161995	0.0321744	4.78104069427625e-7	0.098933	0.225057	324.87	284	0.0478028	12.5804	0.211158	0.0513283	3.89079388908967e-5	0.110555	0.311762	0.1551	0.0817046	0.0586727	-0.00504045	0.315241	0.0526	NA	NA	NA	NA	Inverse variance weighted	363	0.231881	0.0382872	1.3924787282014702e-9	0.156838	0.306924	1.3230902475734e-4	0.00144082	0.926899	Pass	Pass	Pass	Pass	Pass	Pass	Pass	Pass
NT5E.15452_5	15452_5	NT5E	Inverse variance weighted	285	0.174216	0.0346083	4.80510112879281e-7	0.106384	0.242048	374.456	284	2.4951769862522e-4	24.1566	0.134544	0.0547698	0.0140283	0.0271952	0.241893	0.124895	0.0883381	0.15851	-0.0482475	0.298038	NA	0.1736968963745833	0.0326995	5.311911904075906	2.122109352469572e-7	Inverse variance weighted	364	0.129421	0.0468148	0.00570032	0.0376644	0.221179	9.4553731149016e-4	0.00155786	0.544372	Pass	Pass	Pass	Pass	Pass	Pass	Pass	Pass
ENPP7.4435_66	4435_66	ENPP7	Inverse variance weighted	285	0.155439	0.0308903	4.85478410847753e-7	0.0948939	0.215984	302.025	284	0.221027	5.96819	0.198998	0.0531645	1.8179569281423e-4	0.0947953	0.3032	0.243901	0.0783299	0.00203648	0.0903742	0.397427	0.0024	0.14900135141749402	0.0301203	4.946870487480648	1.2584725150876974e-6	Inverse variance weighted	363	0.153081	0.0386051	7.33026279614336e-5	0.0774149	0.228747	-0.00169974	0.00138331	0.220187	Pass	Pass	Pass	Pass	Pass	Pass	Pass	Pass
TSNARE1.7069_9	7069_9	TSNARE1	Inverse variance weighted	285	0.152769	0.0303634	4.87013475772398e-7	0.0932568	0.212281	296.905	284	0.287278	4.34644	0.173351	0.0488586	3.8814827753239e-4	0.0775881	0.269114	0.193362	0.077196	0.0128135	0.0420583	0.344667	0.325467	NA	NA	NA	NA	Inverse variance weighted	363	0.188779	0.0379841	6.69761871098397e-7	0.11433	0.263227	-0.000781424	0.00136595	0.567727	Pass	Pass	Pass	Pass	Pass	Pass	Pass	Pass
PREP.14273_19	14273_19	PREP	Inverse variance weighted	285	0.150597	0.0299335	4.87787967895521e-7	0.0919274	0.209267	286.685	284	0.444228	0.936535	0.132257	0.0503318	0.00859621	0.033607	0.230908	0.195793	0.0763454	0.0108464	0.0461563	0.34543	0.461733	NA	NA	NA	NA	Inverse variance weighted	364	0.164367	0.0362211	5.68250139078796e-6	0.0933733	0.23536	-0.000868026	0.00134861	0.520329	Pass	Pass	Pass	Pass	Pass	Pass	Pass	Pass
RCL.17785_11	17785_11	RCL	Inverse variance weighted	285	0.150514	0.0299204	4.89225075145124e-7	0.0918703	0.209158	281.842	284	0.525028	0.765625	0.217934	0.0476726	4.84291789024931e-6	0.124496	0.311372	0.267098	0.0763588	5.4432960984973e-4	0.117434	0.416761	0.435667	NA	NA	NA	NA	Inverse variance weighted	364	0.172016	0.0399951	1.70084827336595e-5	0.0936255	0.250406	-0.00223073	0.00134423	0.0981254	Pass	Pass	Pass	Pass	Pass	Pass	Pass	Pass
BPHL.17813_21	17813_21	BPHL	Inverse variance weighted	285	0.151529	0.0301247	4.90344838310378e-7	0.0924843	0.210573	293.348	284	0.338734	3.18673	0.215762	0.0513816	2.6786163710678095e-5	0.115054	0.316469	0.228093	0.0766158	0.00316161	0.0779256	0.37826	0.391867	NA	NA	NA	NA	Inverse variance weighted	364	0.138367	0.038377	3.115922373682e-4	0.0631481	0.213586	-0.00146804	0.00135079	0.278051	Pass	Pass	Pass	Pass	Pass	Pass	Pass	Pass
C3.2683_1	2683_1	C3	Inverse variance weighted	285	0.162038	0.032214	4.9035072308139e-7	0.0988988	0.225178	319.057	284	0.0746298	10.9877	0.175978	0.0532141	9.430610502863e-4	0.0716785	0.280278	0.250146	0.0806183	0.0021105	0.0921345	0.408158	0.0958667	NA	NA	NA	NA	Inverse variance weighted	363	0.193437	0.0366703	1.32735307842471e-7	0.121563	0.265311	-0.00170834	0.00143311	0.234239	Pass	Pass	Pass	Pass	Pass	Pass	Pass	Pass
FBL.13994_1	13994_1	FBL	Inverse variance weighted	285	0.150537	0.029934	4.93143619023524e-7	0.0918662	0.209207	286.02	284	0.45521	0.706162	0.257551	0.0496855	2.17626859031307e-7	0.160167	0.354934	0.231313	0.0756764	0.00245246	0.0829869	0.379638	0.524533	NA	NA	NA	NA	Inverse variance weighted	364	0.188693	0.0370779	3.59741489412872e-7	0.116021	0.261366	-0.00155324	0.00133665	0.246201	Pass	Pass	Pass	Pass	Pass	Pass	Pass	Pass
GEM.12817_1	12817_1	GEM	Inverse variance weighted	285	0.161455	0.0321125	4.96190025347184e-7	0.0985141	0.224395	331.528	284	0.0274078	14.3361	0.215274	0.0484115	8.71809343512762e-6	0.120387	0.31016	0.230136	0.0816102	0.00514273	0.0701795	0.390092	0.0442	0.1581698852778939	0.0279317	5.662732867145036	3.505844739811338e-8	Inverse variance weighted	364	0.281844	0.041605	1.25035486400323e-11	0.200298	0.363389	-0.00131773	0.0014394	0.360725	Pass	Pass	Pass	Pass	Pass	Pass	Pass	Pass
CLC.11094_104	11094_104	CLC	Inverse variance weighted	285	0.152845	0.0304125	5.01528715358726e-7	0.0932366	0.212454	299.416	284	0.253557	5.14861	0.17106	0.0488995	4.684337179155e-4	0.0752165	0.266903	0.272948	0.0769352	4.5462918848987e-4	0.122155	0.423741	0.1902	NA	NA	NA	NA	Inverse variance weighted	364	0.160222	0.0366237	1.21526308873643e-5	0.08844	0.232005	-0.00230397	0.00135649	0.0905162	Pass	Pass	Pass	Pass	Pass	Pass	Pass	Pass
CD8B.9310_2	9310_2	CD8B	Inverse variance weighted	285	0.153407	0.0305256	5.02049239631242e-7	0.0935772	0.213238	295.841	284	0.302231	4.00263	0.225391	0.0486631	3.62749751511735e-6	0.130011	0.32077	0.143708	0.0774598	0.0645994	-0.00811345	0.295529	0.3862	NA	NA	NA	NA	Inverse variance weighted	363	0.190376	0.0386595	8.46037497569963e-7	0.114604	0.266149	1.8641421296685e-4	0.00136777	0.891688	Pass	Pass	Pass	Pass	Pass	Pass	Pass	Pass
PLA2G7.5015_15	5015_15	PLA2G7	Inverse variance weighted	285	-0.177021	0.0352391	5.0758718936776e-7	-0.24609	-0.107952	349.976	284	0.00457422	18.8516	-0.177864	0.0575636	0.00200248	-0.290688	-0.0650391	-0.196807	0.0898031	0.0292275	-0.372821	-0.0207932	1.33333333333333e-4	-0.153138	0.0352278	-4.34708	1.8915854297250252e-5	Inverse variance weighted	363	-0.229731	0.0614064	1.8317136245286e-4	-0.350088	-0.109375	3.7921024183171e-4	0.00158258	0.810802	Pass	Pass	Pass	Pass	Pass	Pass	Pass	Pass
EXOSC1.7930_3	7930_3	EXOSC1	Inverse variance weighted	285	0.151269	0.0301231	5.12198677142374e-7	0.0922276	0.21031	295.046	284	0.313664	3.74383	0.254928	0.0530007	1.51007506308757e-6	0.151047	0.358809	0.316151	0.0759577	4.18660916893369e-5	0.167274	0.465028	0.321867	NA	NA	NA	NA	Inverse variance weighted	363	0.184637	0.0363844	3.88280656961101e-7	0.113323	0.25595	-0.00316381	0.00133996	0.0188977	Pass	Pass	Fail	Pass	Pass	Pass	Fail	Fail
TCL1B.18276_34	18276_34	TCL1B	Inverse variance weighted	285	0.148971	0.0296694	5.13905549024496e-7	0.0908193	0.207123	284.938	284	0.473172	0.32932	0.196395	0.0481161	4.4707493315973e-5	0.102088	0.290703	0.26257	0.07496	5.3488223820254e-4	0.115648	0.409492	0.395933	NA	NA	NA	NA	Inverse variance weighted	364	0.191699	0.0371879	2.5379611018618e-7	0.118811	0.264588	-0.00219157	0.00132845	0.10011	Pass	Pass	Pass	Pass	Pass	Pass	Pass	Pass
UBD.17772_7	17772_7	UBD	Inverse variance weighted	285	0.151303	0.030148	5.20240251088549e-7	0.0922134	0.210393	287.587	284	0.429422	1.24744	0.214466	0.0498774	1.70898765182528e-5	0.116707	0.312226	0.251316	0.0763913	0.0011293	0.101589	0.401043	0.5078	NA	NA	NA	NA	Inverse variance weighted	364	0.193427	0.0382919	4.38634071078005e-7	0.118375	0.268479	-0.00192137	0.0013489	0.155434	Pass	Pass	Pass	Pass	Pass	Pass	Pass	Pass
GRB14.13628_58	13628_58	GRB14	Inverse variance weighted	285	0.154464	0.0307802	5.21322656106802e-7	0.094135	0.214793	291.345	284	0.36938	2.52112	0.225623	0.0494258	4.99799415029897e-6	0.128748	0.322497	0.256296	0.0782414	0.00118518	0.102943	0.409649	0.249667	NA	NA	NA	NA	Inverse variance weighted	364	0.183566	0.0376611	1.09272513459301e-6	0.10975	0.257382	-0.0019528	0.00137987	0.15811	Pass	Pass	Pass	Pass	Pass	Pass	Pass	Pass
EFNA5.2615_60	2615_60	EFNA5	Inverse variance weighted	285	0.161542	0.0322007	5.25597274736176e-7	0.0984286	0.224655	317.706	284	0.0823214	10.6093	0.14763	0.0540141	0.00627271	0.0417623	0.253498	0.0786219	0.0817157	0.336801	-0.0815409	0.238785	0.0427333	NA	NA	NA	NA	Inverse variance weighted	363	0.198068	0.0402157	8.42972876497259e-7	0.119245	0.276891	0.00159175	0.00144181	0.270533	Pass	Pass	Pass	Pass	Pass	Pass	Pass	Pass
CSNK2B.11330_15	11330_15	CSNK2B	Inverse variance weighted	285	0.148971	0.0296964	5.26331194098299e-7	0.0907658	0.207176	249.447	284	0.931216	13.8519	0.185569	0.0493699	1.7075998568289e-4	0.0888044	0.282335	0.155501	0.0757548	0.041022	0.00702173	0.30398	0.9476	NA	NA	NA	NA	Inverse variance weighted	364	0.174701	0.0371819	2.62025667367102e-6	0.101824	0.247577	-0.000124922	0.00133317	0.925411	Pass	Pass	Pass	Pass	Pass	Pass	Pass	Pass
SORD.15447_45	15447_45	SORD	Inverse variance weighted	285	0.158501	0.0315975	5.26879602868901e-7	0.0965701	0.220432	299.737	284	0.249414	5.25021	0.130169	0.0523035	0.0128204	0.0276538	0.232684	0.0833805	0.080106	0.298821	-0.0736271	0.240388	0.2524	NA	NA	NA	NA	Inverse variance weighted	364	0.0996919	0.0425286	0.0190722	0.0163359	0.183048	0.00144256	0.00141359	0.308365	Pass	Pass	Pass	Pass	Pass	Pass	Pass	Pass
SERF1A.7842_52	7842_52	SERF1A	Inverse variance weighted	285	0.150205	0.0299482	5.28960273285605e-7	0.0915066	0.208903	283.32	284	0.500223	0.239911	0.196374	0.0469322	2.86175350935377e-5	0.104387	0.288361	0.207999	0.0760395	0.0066238	0.0589618	0.357037	0.513933	NA	NA	NA	NA	Inverse variance weighted	363	0.165784	0.0373869	9.23767073411397e-6	0.0925059	0.239062	-0.00111017	0.00134258	0.408997	Pass	Pass	Pass	Pass	Pass	Pass	Pass	Pass
COL6A2.16753_46	16753_46	COL6A2	Inverse variance weighted	285	0.152	0.0303075	5.29587640527762e-7	0.0925976	0.211403	263.952	284	0.797777	7.59539	0.187238	0.0503597	2.0080393886223e-4	0.0885325	0.285943	0.0956879	0.0769243	0.214557	-0.0550838	0.24646	0.828333	NA	NA	NA	NA	Inverse variance weighted	364	0.193694	0.0362091	8.828082745403e-8	0.122725	0.264664	0.00107985	0.00135579	0.426426	Pass	Pass	Pass	Pass	Pass	Pass	Pass	Pass
VASN.5682_13	5682_13	VASN	Inverse variance weighted	285	0.176974	0.0352891	5.30414790087197e-7	0.107807	0.24614	369.528	284	4.6944085192696e-4	23.1451	0.245435	0.05179	2.14731520664243e-6	0.143927	0.346943	0.159674	0.0896458	0.075958	-0.0160318	0.33538	6.66666666666667e-5	0.1783298019463178	0.0336645	5.297272555286672	2.283574016228595e-7	Inverse variance weighted	363	0.268889	0.038391	2.4883614812266297e-12	0.193642	0.344135	3.3221451952282e-4	0.00158202	0.833823	Pass	Pass	Pass	Pass	Pass	Pass	Pass	Pass
NETO1.5639_49	5639_49	NETO1	Inverse variance weighted	285	0.149893	0.0299001	5.3549167345786e-7	0.091289	0.208497	270.521	284	0.707703	4.98266	0.191604	0.0467011	4.08242863161895e-5	0.100069	0.283138	0.251929	0.0760257	0.00104043	0.102919	0.400939	0.608733	NA	NA	NA	NA	Inverse variance weighted	363	0.146815	0.0373207	8.35848084178318e-5	0.0736666	0.219964	-0.00196234	0.00134429	0.145466	Pass	Pass	Pass	Pass	Pass	Pass	Pass	Pass
ATAD2.13043_157	13043_157	ATAD2	Inverse variance weighted	285	0.148163	0.0295603	5.38004373252431e-7	0.0902251	0.206102	278.195	284	0.585979	2.08656	0.185869	0.0465184	6.45312602954162e-5	0.0946928	0.277045	0.264021	0.0751643	5.1635721648498e-4	0.116699	0.411343	0.635333	NA	NA	NA	NA	Inverse variance weighted	364	0.188927	0.0354252	9.65383509659491e-8	0.119494	0.258361	-0.0022151	0.00132128	0.0947473	Pass	Pass	Pass	Pass	Pass	Pass	Pass	Pass
VLDLR.18938_3	18938_3	VLDLR	Inverse variance weighted	285	0.152442	0.0304143	5.3814935307004e-7	0.0928303	0.212055	288.76	284	0.410377	1.64856	0.20178	0.0503193	6.07219156666659e-5	0.103154	0.300406	0.173603	0.0774897	0.0258452	0.0217231	0.325483	0.526467	NA	NA	NA	NA	Inverse variance weighted	364	0.177814	0.0374657	2.0742357139568e-6	0.104381	0.251247	-0.000406244	0.00136788	0.766694	Pass	Pass	Pass	Pass	Pass	Pass	Pass	Pass
DKK3.3607_71	3607_71	DKK3	Inverse variance weighted	285	-0.165375	0.0329962	5.38816376616127e-7	-0.230048	-0.100703	317.391	284	0.0842044	10.5204	-0.22791	0.0528256	1.60048742386326e-5	-0.331448	-0.124372	-0.225821	0.0837298	0.00741601	-0.389931	-0.0617103	0.0760667	NA	NA	NA	NA	Inverse variance weighted	363	-0.160229	0.0395366	5.06368194500471e-5	-0.237721	-0.082737	0.00116076	0.00147761	0.432777	Pass	Pass	Pass	Pass	Pass	Pass	Pass	Pass
ARHGEF7.13932_45	13932_45	ARHGEF7	Inverse variance weighted	285	0.150636	0.0300628	5.42343562921026e-7	0.0917125	0.209559	279.089	284	0.571121	1.75953	0.210629	0.0489331	1.67416209948518e-5	0.11472	0.306538	0.190582	0.0763753	0.0131535	0.0408866	0.340278	0.569867	NA	NA	NA	NA	Inverse variance weighted	364	0.170621	0.0377699	6.26065906007375e-6	0.0965924	0.24465	-0.000766717	0.00134757	0.569834	Pass	Pass	Pass	Pass	Pass	Pass	Pass	Pass
C4orf32.9490_3	9490_3	C4orf32	Inverse variance weighted	285	0.153852	0.0307065	5.43147692966183e-7	0.0936673	0.214037	291.584	284	0.365663	2.60112	0.197683	0.0527795	1.8007352385026e-4	0.094235	0.301131	0.123825	0.0782106	0.114487	-0.0294679	0.277118	0.353	NA	NA	NA	NA	Inverse variance weighted	363	0.156903	0.0383661	4.32047714761368e-5	0.0817058	0.232101	5.7527586987112e-4	0.00137772	0.676588	Pass	Pass	Pass	Pass	Pass	Pass	Pass	Pass
ELF5.13457_33	13457_33	ELF5	Inverse variance weighted	285	0.150828	0.0301398	5.60737276907418e-7	0.0917538	0.209902	300.192	284	0.243607	5.39386	0.218751	0.0515484	2.19950772598159e-5	0.117716	0.319786	0.281486	0.076248	2.6719747024556e-4	0.13204	0.430932	0.124267	NA	NA	NA	NA	Inverse variance weighted	364	0.170788	0.0371851	4.37111575977512e-6	0.0979051	0.243671	-0.0025084	0.00134568	0.0633514	Pass	Pass	Pass	Pass	Pass	Pass	Pass	Pass
SLC4A8.12798_46	12798_46	SLC4A8	Inverse variance weighted	285	0.149867	0.0299651	5.6916863260099e-7	0.0911357	0.208599	294.642	284	0.319542	3.61199	0.21855	0.0492284	9.01632200454788e-6	0.122062	0.315037	0.214331	0.0760315	0.00515769	0.0653093	0.363353	0.271	NA	NA	NA	NA	Inverse variance weighted	364	0.183927	0.0361908	3.73185063786024e-7	0.112993	0.254861	-0.00123954	0.00134357	0.357018	Pass	Pass	Pass	Pass	Pass	Pass	Pass	Pass
FABP5.4985_11	4985_11	FABP5	Inverse variance weighted	285	0.15044	0.0300927	5.75635124632612e-7	0.0914582	0.209421	298.998	284	0.259009	5.01604	0.195372	0.0490133	6.71657127947726e-5	0.0993063	0.291439	0.186223	0.0764583	0.0154841	0.0363645	0.336081	0.207533	NA	NA	NA	NA	Inverse variance weighted	363	0.150591	0.0370862	4.89550342878164e-5	0.0779017	0.223279	-0.000687833	0.00135076	0.610997	Pass	Pass	Pass	Pass	Pass	Pass	Pass	Pass
CD27.5412_53	5412_53	CD27	Inverse variance weighted	285	0.162377	0.0324855	5.77948152746183e-7	0.0987054	0.226049	314.685	284	0.101756	9.75113	0.249692	0.0504041	7.27782472102074e-7	0.1509	0.348484	0.225053	0.0822971	0.00663892	0.0637505	0.386355	0.135533	NA	NA	NA	NA	Inverse variance weighted	363	0.257491	0.0378875	1.0740685243645698e-11	0.183232	0.331751	-0.00120607	0.00145489	0.407817	Pass	Pass	Pass	Pass	Pass	Pass	Pass	Pass
IFNG.15346_31	15346_31	IFNG	Inverse variance weighted	285	0.149055	0.0298274	5.81586779509452e-7	0.0905929	0.207516	276.001	284	0.622015	2.89806	0.211698	0.0499227	2.23011345999358e-5	0.113849	0.309546	0.240179	0.0760326	0.00175519	0.0911547	0.389203	0.730067	NA	NA	NA	NA	Inverse variance weighted	364	0.174365	0.0381553	4.88003640152438e-6	0.0995808	0.24915	-0.00174349	0.00133813	0.193658	Pass	Pass	Pass	Pass	Pass	Pass	Pass	Pass
SCG5.15358_28	15358_28	SCG5	Inverse variance weighted	285	0.157382	0.0314963	5.82739379263945e-7	0.0956494	0.219115	305.499	284	0.181915	7.03744	0.232433	0.0487442	1.85663848952222e-6	0.136895	0.327972	0.1659	0.0801395	0.0393463	0.00882649	0.322973	0.2606	NA	NA	NA	NA	Inverse variance weighted	364	0.186071	0.0395767	2.58214645731262e-6	0.108501	0.263641	-0.000163623	0.00141513	0.908032	Pass	Pass	Pass	Pass	Pass	Pass	Pass	Pass
LRIG1.18831_6	18831_6	LRIG1	Inverse variance weighted	285	0.159454	0.0319162	5.85247407458176e-7	0.0968982	0.22201	319.541	284	0.072016	11.1225	0.153123	0.0541044	0.00465285	0.047078	0.259167	0.188459	0.0811704	0.020955	0.0293654	0.347553	0.0606667	NA	NA	NA	NA	Inverse variance weighted	364	0.217493	0.0429556	4.12281976930922e-7	0.1333	0.301686	-0.000556187	0.0014307	0.697753	Pass	Pass	Pass	Pass	Pass	Pass	Pass	Pass
IRF1.17462_19	17462_19	IRF1	Inverse variance weighted	285	0.148545	0.0297541	5.96223205988651e-7	0.0902274	0.206863	256.119	284	0.881455	10.886	0.188773	0.0486599	1.0469910140744e-4	0.0933995	0.284146	0.261258	0.0754362	6.1615861605577e-4	0.113403	0.409113	0.914667	NA	NA	NA	NA	Inverse variance weighted	364	0.206989	0.0356356	6.30428399620849e-9	0.137143	0.276835	-0.00216188	0.0013296	0.105071	Pass	Pass	Pass	Pass	Pass	Pass	Pass	Pass
INA.11436_6	11436_6	INA	Inverse variance weighted	285	0.149326	0.0299123	5.97135582372633e-7	0.0906983	0.207954	298.892	284	0.260395	4.98251	0.199372	0.0465396	1.83634816850996e-5	0.108154	0.290589	0.221774	0.076018	0.00381266	0.0727792	0.37077	0.2138	NA	NA	NA	NA	Inverse variance weighted	364	0.213978	0.0350612	1.04107007850474e-9	0.145258	0.282698	-0.00139033	0.00134119	0.300787	Pass	Pass	Pass	Pass	Pass	Pass	Pass	Pass
P4HA2.11348_132	11348_132	P4HA2	Inverse variance weighted	285	0.152816	0.0306171	6.00051737848852e-7	0.0928066	0.212826	286.184	284	0.452501	0.76298	0.214752	0.0491439	1.2432499978105e-5	0.11843	0.311074	0.266334	0.0773592	6.6268977595205e-4	0.11471	0.417958	0.218067	NA	NA	NA	NA	Inverse variance weighted	364	0.15111	0.0370211	4.47012355385524e-5	0.0785489	0.223672	-0.00217765	0.00136352	0.111365	Pass	Pass	Pass	Pass	Pass	Pass	Pass	Pass
GAL.15390_3	15390_3	GAL	Inverse variance weighted	285	0.149557	0.0299691	6.0261715226512e-7	0.0908175	0.208296	275.513	284	0.629938	3.08062	0.169747	0.0473951	3.4158237534777e-4	0.0768527	0.262641	0.157039	0.0759291	0.0395264	0.00821808	0.30586	0.6898	NA	NA	NA	NA	Inverse variance weighted	364	0.183331	0.0383034	1.69897365212939e-6	0.108256	0.258406	-0.0001438	0.00134078	0.914666	Pass	Pass	Pass	Pass	Pass	Pass	Pass	Pass
STC1.4930_21	4930_21	STC1	Inverse variance weighted	285	0.153882	0.0308454	6.07437143530531e-7	0.0934256	0.214339	286.444	284	0.448199	0.853231	0.238662	0.0492712	1.2735639757475801e-06	0.14209	0.335233	0.265377	0.0782859	7.9878639459185e-4	0.111937	0.418817	0.437733	NA	NA	NA	NA	Inverse variance weighted	363	0.136761	0.0422791	0.00121757	0.0538945	0.219628	-0.00213575	0.00137893	0.122536	Pass	Pass	Pass	Pass	Pass	Pass	Pass	Pass
ARPP21.12860_7	12860_7	ARPP21	Inverse variance weighted	285	0.147431	0.0295601	6.11631076659507e-7	0.0894934	0.205369	242.269	284	0.965362	17.225	0.173738	0.0510512	6.6597799022559e-4	0.0736778	0.273798	0.24431	0.0751499	0.00128914	0.0970166	0.391604	0.955667	NA	NA	NA	NA	Inverse variance weighted	364	0.208081	0.0354962	4.57114128610876e-9	0.138509	0.277654	-0.00185608	0.00132371	0.161958	Pass	Pass	Pass	Pass	Pass	Pass	Pass	Pass
CDH6.16312_45	16312_45	CDH6	Inverse variance weighted	285	0.148637	0.0298202	6.21459010377938e-7	0.090189	0.207084	287.678	284	0.427936	1.27868	0.184549	0.0498251	2.1228751888656e-4	0.0868914	0.282206	0.164405	0.0757419	0.0307934	0.0159506	0.312859	0.5082	NA	NA	NA	NA	Inverse variance weighted	364	0.199324	0.0380164	1.57894607240342e-7	0.124812	0.273836	-0.000303083	0.00133786	0.820943	Pass	Pass	Pass	Pass	Pass	Pass	Pass	Pass
RB1.5024_67	5024_67	RB1	Inverse variance weighted	285	0.148979	0.0298966	6.25584031068465e-7	0.0903818	0.207576	283.469	284	0.497735	0.1874	0.228828	0.0524294	1.27411540808022e-5	0.126067	0.33159	0.224934	0.0758525	0.0032803	0.0762636	0.373605	0.530733	NA	NA	NA	NA	Inverse variance weighted	363	0.192208	0.0374716	2.90641516943584e-7	0.118763	0.265652	-0.0014546	0.00133504	0.276835	Pass	Pass	Pass	Pass	Pass	Pass	Pass	Pass
PDIA4.7146_16	7146_16	PDIA4	Inverse variance weighted	285	0.148326	0.0297675	6.26678255670269e-7	0.0899814	0.20667	280.898	284	0.54087	1.10427	0.191877	0.0483641	7.26759356093715e-5	0.0970837	0.286671	0.232954	0.075491	0.00223067	0.0849922	0.380917	0.569667	NA	NA	NA	NA	Inverse variance weighted	363	0.171431	0.0370691	3.75260011204008e-6	0.0987757	0.244087	-0.00162757	0.0013342	0.223523	Pass	Pass	Pass	Pass	Pass	Pass	Pass	Pass
INSL5.10462_14	10462_14	INSL5	Inverse variance weighted	285	0.15561	0.0312357	6.29935635407881e-7	0.0943883	0.216832	300.522	284	0.23944	5.49791	0.16343	0.0504642	0.00120146	0.0645202	0.26234	0.196755	0.0793682	0.013757	0.0411938	0.352317	0.2366	NA	NA	NA	NA	Inverse variance weighted	364	0.133685	0.0406231	9.9877839117555e-4	0.0540641	0.213307	-0.000790982	0.00140235	0.573173	Pass	Pass	Pass	Pass	Pass	Pass	Pass	Pass
RNF128.8633_18	8633_18	RNF128	Inverse variance weighted	285	0.149839	0.0300814	6.32171884378378e-7	0.0908796	0.208799	277.334	284	0.600206	2.40355	0.240417	0.0496359	1.27498516778052e-6	0.143131	0.337704	0.201192	0.0762652	0.00879952	0.0517126	0.350672	0.596267	NA	NA	NA	NA	Inverse variance weighted	363	0.175199	0.0378701	3.72236114305349e-6	0.100973	0.249424	-0.000985336	0.00134469	0.464312	Pass	Pass	Pass	Pass	Pass	Pass	Pass	Pass
IL31RA.8273_84	8273_84	IL31RA	Inverse variance weighted	285	0.149266	0.0299665	6.32330618951205e-7	0.0905311	0.208	292.68	284	0.34884	2.96561	0.171295	0.0527813	0.00117297	0.0678436	0.274746	0.151653	0.0762286	0.0476134	0.00224534	0.301061	0.2708	NA	NA	NA	NA	Inverse variance weighted	363	0.127371	0.0363363	4.5601761311074e-4	0.0561521	0.19859	-4.5857e-05	0.00134565	0.972839	Pass	Pass	Pass	Pass	Pass	Pass	Pass	Pass
WFDC5.6969_14	6969_14	WFDC5	Inverse variance weighted	285	0.14869	0.0298521	6.32916838827943e-7	0.09018	0.2072	281.981	284	0.522694	0.715944	0.170857	0.0477906	3.5005513844869e-4	0.0771879	0.264527	0.204935	0.0758042	0.00727684	0.0563592	0.353512	0.589067	NA	NA	NA	NA	Inverse variance weighted	363	0.215185	0.0372158	7.378107127976631e-9	0.142242	0.288128	-0.00107916	0.00133691	0.420224	Pass	Pass	Pass	Pass	Pass	Pass	Pass	Pass
ARHGEF25.13519_112	13519_112	ARHGEF25	Inverse variance weighted	285	0.150447	0.0302079	6.34589495075119e-7	0.0912395	0.209655	294.309	284	0.324435	3.50284	0.203735	0.0500154	4.63220910148187e-5	0.105705	0.301765	0.231422	0.076818	0.00282443	0.0808587	0.381985	0.3086	NA	NA	NA	NA	Inverse variance weighted	364	0.123287	0.037581	0.00103597	0.0496284	0.196946	-0.00155315	0.00135485	0.252614	Pass	Pass	Pass	Pass	Pass	Pass	Pass	Pass
CLEC2D.7054_87	7054_87	CLEC2D	Inverse variance weighted	285	0.148313	0.0297816	6.35815249824393e-7	0.0899408	0.206685	284.767	284	0.476033	0.269233	0.184859	0.0484941	1.3784888115876e-4	0.0898109	0.279908	0.255848	0.0753457	7.8267081952424e-4	0.10817	0.403526	0.394533	NA	NA	NA	NA	Inverse variance weighted	363	0.182374	0.0371236	8.98642269413555e-7	0.109612	0.255137	-0.00207061	0.00133299	0.121454	Pass	Pass	Pass	Pass	Pass	Pass	Pass	Pass
CHST9.11646_4	11646_4	CHST9	Inverse variance weighted	285	0.158309	0.0317924	6.37590791657296e-7	0.0959962	0.220623	308.756	284	0.149688	8.01791	0.213334	0.0554144	1.1821781297198e-4	0.104722	0.321946	0.246325	0.0805657	0.00244577	0.0884167	0.404234	0.0242667	0.16077569500498212	0.0310605	5.1762142486326415	4.154742967002147e-7	Inverse variance weighted	364	0.149231	0.0406884	2.4479478320178e-4	0.0694813	0.22898	-0.00169041	0.00142194	0.235513	Pass	Pass	Pass	Pass	Pass	Pass	Pass	Pass
KCNN1.13539_131	13539_131	KCNN1	Inverse variance weighted	285	0.149045	0.0299329	6.38142350160453e-7	0.0903766	0.207714	270.777	284	0.703883	4.88345	0.234136	0.0479533	1.04706752202372e-6	0.140147	0.328124	0.24002	0.0759452	0.00174623	0.091167	0.388872	0.773	NA	NA	NA	NA	Inverse variance weighted	364	0.172804	0.0378426	4.96170805405322e-6	0.098633	0.246976	-0.00174286	0.00133716	0.193496	Pass	Pass	Pass	Pass	Pass	Pass	Pass	Pass
TENM3.11107_25	11107_25	TENM3	Inverse variance weighted	285	0.152556	0.0306542	6.46850678337088e-7	0.0924738	0.212638	308.721	284	0.150008	8.00759	0.192423	0.0516155	1.9300054543649e-4	0.0912565	0.293589	0.27259	0.077692	5.2383748086097e-4	0.120314	0.424866	0.238	NA	NA	NA	NA	Inverse variance weighted	364	0.169216	0.0358707	2.38895616947635e-6	0.0989093	0.239522	-0.00230424	0.00137123	0.0939787	Pass	Pass	Pass	Pass	Pass	Pass	Pass	Pass
PRLR.5114_65	5114_65	PRLR	Inverse variance weighted	285	0.148708	0.0298881	6.50775623116059e-7	0.0901276	0.207289	285.858	284	0.457885	0.65006	0.194153	0.0522664	2.034653757115e-4	0.0917104	0.296595	0.17168	0.0759585	0.0245697	0.0228018	0.320559	0.555667	NA	NA	NA	NA	Inverse variance weighted	363	0.1663	0.0363762	4.83874117363815e-6	0.0950022	0.237597	-0.000441326	0.00134116	0.742352	Pass	Pass	Pass	Pass	Pass	Pass	Pass	Pass
DCAF5.11283_13	11283_13	DCAF5	Inverse variance weighted	285	0.148175	0.0297817	6.51271135521456e-7	0.0898025	0.206547	265.183	284	0.782174	7.0959	0.198938	0.0481963	3.66457822265382e-5	0.104474	0.293403	0.224462	0.0756873	0.00327799	0.0761145	0.372809	0.744267	NA	NA	NA	NA	Inverse variance weighted	364	0.179106	0.0386481	3.58182109338108e-6	0.103356	0.254856	-0.00146336	0.00133474	0.273852	Pass	Pass	Pass	Pass	Pass	Pass	Pass	Pass
PACAP.16322_10	16322_10	PACAP	Inverse variance weighted	285	0.179238	0.0360355	6.56045765102448e-7	0.108609	0.249868	374.292	284	2.549017557794e-4	24.1234	0.215811	0.0572506	1.6351981919276e-4	0.1036	0.328022	0.333335	0.0913899	3.1526560024699e-4	0.154211	0.51246	NA	0.16925542050973771	0.0351934	4.809289764082417	2.4044552185006515e-6	Inverse variance weighted	364	0.175182	0.0458782	1.3431243935491e-4	0.0852606	0.265103	-0.00295434	0.00161138	0.067791	Pass	Pass	Pass	Pass	Pass	Pass	Pass	Pass
B4GALT3.6921_24	6921_24	B4GALT3	Inverse variance weighted	285	0.148152	0.0297945	6.61142887773078e-7	0.0897544	0.206549	278.355	284	0.583327	2.0279	0.198396	0.049703	6.5621139612296e-5	0.100978	0.295814	0.237493	0.0757723	0.00190369	0.0889792	0.386007	0.576333	NA	NA	NA	NA	Inverse variance weighted	363	0.17071	0.0375112	5.34133183628763e-6	0.0971884	0.244232	-0.00171471	0.00133714	0.20076091216536401	Pass	Pass	Pass	Pass	Pass	Pass	Pass	Pass
FOLR2.15587_20	15587_20	FOLR2	Inverse variance weighted	285	0.179787	0.0361632	6.64177161114477e-7	0.108908	0.250667	393.028	284	1.89115802998867e-5	27.7404	0.195097	0.0545038	3.442487854201e-4	0.0882691	0.301924	0.141682	0.0919034	0.124277	-0.0384482	0.321813	NA	0.1730203035787507	0.0343047	5.043638420316174	7.921990960721482e-7	Inverse variance weighted	364	0.225633	0.041239	4.46622078802145e-8	0.144805	0.306461	7.3193361368572e-4	0.00162248	0.652248	Pass	Pass	Pass	Pass	Pass	Pass	Pass	Pass
TRABD.11262_39	11262_39	TRABD	Inverse variance weighted	285	0.15338	0.0308622	6.70080439478775e-7	0.0928904	0.21387	306.764	284	0.168888	7.42074	0.191346	0.0530799	3.1231461699108e-4	0.0873092	0.295382	0.19535	0.0785266	0.0134334	0.0414376	0.349262	0.104133	NA	NA	NA	NA	Inverse variance weighted	364	0.198053	0.04026	8.68312635654168e-7	0.119143	0.276962	-0.000804453	0.00138375	0.561463	Pass	Pass	Pass	Pass	Pass	Pass	Pass	Pass
IGFBPL1.7815_49	7815_49	IGFBPL1	Inverse variance weighted	285	0.14747	0.0296829	6.75847815250228e-7	0.0892915	0.205649	261.562	284	0.826212	8.57832	0.128795	0.050069	0.0101012	0.0306596	0.22693	0.218889	0.0752404	0.0039111	0.0714177	0.36636	0.796067	NA	NA	NA	NA	Inverse variance weighted	363	0.169919	0.0357804	2.0449622766315e-6	0.099789	0.240048	-0.00137158	0.00132777	0.30249	Pass	Pass	Pass	Pass	Pass	Pass	Pass	Pass
SCGB3A1.6252_62	6252_62	SCGB3A1	Inverse variance weighted	285	-0.172243	0.0346708	6.76629173960814e-7	-0.240198	-0.104288	373.279	284	2.9075774986252e-4	23.9175	-0.149916	0.0533803	0.00497805	-0.254541	-0.0452906	-0.29306	0.0879491	9.7637403349704e-4	-0.46544	-0.12068	3.33333333333333e-4	-0.146029	0.0319884	-4.56505	7.303382692982561e-6	Inverse variance weighted	363	-0.187213	0.0416157	6.83974734328362e-6	-0.26878	-0.105646	0.00231547	0.00154967	0.136245	Pass	Pass	Pass	Pass	Pass	Pass	Pass	Pass
TP53.6123_69	6123_69	TP53	Inverse variance weighted	285	0.155017	0.0312089	6.79724538986822e-7	0.0938474	0.216186	317.256	284	0.0850215	10.4823	0.105457	0.0483702	0.029242	0.0106515	0.200263	0.172561	0.079709	0.0312317	0.0163318	0.328791	0.0842	NA	NA	NA	NA	Inverse variance weighted	363	0.174797	0.036312	1.48135672968517e-6	0.103625	0.245968	-0.000336804	0.00140758	0.811063	Pass	Pass	Pass	Pass	Pass	Pass	Pass	Pass
HIST3H2BB.18823_52	18823_52	HIST3H2BB	Inverse variance weighted	285	0.157338	0.0316841	6.8413446277669e-7	0.0952367	0.219438	310.982	284	0.130103	8.67631	0.228674	0.048772	2.75052609674825e-6	0.13308	0.324267	0.233089	0.0801715	0.00393317	0.0759529	0.390225	0.207533	NA	NA	NA	NA	Inverse variance weighted	364	0.139059	0.03906	3.7066773155836e-4	0.0625011	0.215616	-0.00145475	0.00141432	0.304554	Pass	Pass	Pass	Pass	Pass	Pass	Pass	Pass
TBX22.11146_4	11146_4	TBX22	Inverse variance weighted	285	0.147987	0.029821	6.95931774682285e-7	0.0895374	0.206436	289.876	284	0.392504	2.02706	0.216032	0.052943	4.49463565325895e-5	0.112264	0.3198	0.240659	0.0758411	0.0016738	0.09201	0.389307	0.2946	NA	NA	NA	NA	Inverse variance weighted	364	0.178149	0.0372316	1.71093878340189e-6	0.105175	0.251123	-0.0017732	0.0013346	0.185036	Pass	Pass	Pass	Pass	Pass	Pass	Pass	Pass
PIAS3.13513_174	13513_174	PIAS3	Inverse variance weighted	285	0.147004	0.0296269	6.98271809632913e-7	0.0889353	0.205073	271.047	284	0.699819	4.77869	0.222176	0.0476245	3.08369111906009e-6	0.128832	0.31552	0.265273	0.0757259	5.3436381288358e-4	0.11685	0.413696	0.734067	NA	NA	NA	NA	Inverse variance weighted	364	0.173564	0.0374895	3.66272139815641e-6	0.100084	0.247043	-0.00226065	0.00133208	0.0907805	Pass	Pass	Pass	Pass	Pass	Pass	Pass	Pass
PAK3.3387_1	3387_1	PAK3	Inverse variance weighted	285	0.154532	0.0311565	7.05430926797051e-7	0.0934651	0.215599	302.907	284	0.21064	6.24191	0.182015	0.0500721	2.7790426232795e-4	0.0838742	0.280157	0.100684	0.0790069	0.203577	-0.0541694	0.255538	0.271467	NA	NA	NA	NA	Inverse variance weighted	363	0.153556	0.0387391	7.37505981769498e-5	0.0776273	0.229485	0.0010351	0.00139546	0.458843	Pass	Pass	Pass	Pass	Pass	Pass	Pass	Pass
CUBN.12904_180	12904_180	CUBN	Inverse variance weighted	285	0.146521	0.0295425	7.06101564337589e-7	0.0886181	0.204425	274.617	284	0.644338	3.41685	0.192809	0.0502038	1.2276748151338e-4	0.0944098	0.291209	0.281975	0.0745284	1.8876353608913e-4	0.1359	0.428051	0.638467	NA	NA	NA	NA	Inverse variance weighted	364	0.191078	0.0367262	1.96340824569142e-7	0.119095	0.263061	-0.00261242	0.00131964	0.0487116	Pass	Pass	Fail	Pass	Pass	Pass	Fail	Fail
ORC6L.12389_4	12389_4	ORC6L	Inverse variance weighted	285	0.148988	0.0300467	7.10194323025824e-7	0.0900968	0.20788	260.323	284	0.839966	9.0952	0.178558	0.0488804	2.5923634626764e-4	0.0827525	0.274364	0.19983	0.0763797	0.00936681	0.0501262	0.349535	0.806867	NA	NA	NA	NA	Inverse variance weighted	364	0.19257	0.0361108	9.67375470043914e-8	0.121793	0.263347	-0.000974881	0.00134648	0.469649	Pass	Pass	Pass	Pass	Pass	Pass	Pass	Pass
IGHG2.13230_174	13230_174	IGHG2	Inverse variance weighted	285	0.145664	0.0293923	7.20116498577435e-7	0.0880551	0.203273	279.272	284	0.56808	1.69306	0.19107	0.0502838	1.4479857157577e-4	0.0925134	0.289626	0.23119325815102101	0.0746483	0.00215047	0.0848826	0.377504	0.444533	NA	NA	NA	NA	Inverse variance weighted	364	0.141463	0.0355264	6.83651737929267e-5	0.0718311	0.211095	-0.00163911	0.00131502	0.213629	Pass	Pass	Pass	Pass	Pass	Pass	Pass	Pass
SHISA2.10449_31	10449_31	SHISA2	Inverse variance weighted	285	0.154224	0.0311231	7.2221215043102e-7	0.0932227	0.215225	300.425	284	0.24067	5.46711	0.181736	0.0504453	3.1499729777421e-4	0.0828636	0.280609	0.159537	0.0791269	0.0447225	0.00444783	0.314625	0.3088	NA	NA	NA	NA	Inverse variance weighted	364	0.177612	0.0387341	4.53086653249183e-6	0.101693	0.253531	-0.000101959	0.00139574	0.941818	Pass	Pass	Pass	Pass	Pass	Pass	Pass	Pass
RXFP1.14135_3	14135_3	RXFP1	Inverse variance weighted	285	0.148526	0.0299771	7.24621575789288e-7	0.0897709	0.207281	274.302	284	0.649352	3.53537	0.222791	0.0491769	5.88746728089973e-6	0.126404	0.319177	0.261054	0.0759607	6.7720943615829e-4	0.112172	0.409937	0.532933	NA	NA	NA	NA	Inverse variance weighted	364	0.169991	0.037818	6.95773471212057e-6	0.0958677	0.244114	-0.00216037	0.00133996	0.10802	Pass	Pass	Pass	Pass	Pass	Pass	Pass	Pass
ZNF18.11372_2	11372_2	ZNF18	Inverse variance weighted	285	0.147655	0.0298137	7.32331749492102e-7	0.0892201	0.20609	275.777	284	0.625653	2.98167	0.183778	0.0481425	1.3487387024031e-4	0.0894191	0.278138	0.159378	0.0758385	0.0364771	0.0107346	0.308022	0.606133	NA	NA	NA	NA	Inverse variance weighted	364	0.156392	0.0372023	2.62422492257391e-5	0.083476	0.229309	-0.000224572	0.00133581	0.866612	Pass	Pass	Pass	Pass	Pass	Pass	Pass	Pass
DDIT4.17817_22	17817_22	DDIT4	Inverse variance weighted	285	0.147333	0.029755	7.36239295590287e-7	0.0890135	0.205653	276.876	284	0.607728	2.57287	0.194988	0.0467834	3.07428591575658e-5	0.103293	0.286684	0.215613	0.0751611	0.00443234	0.0682969	0.362928	0.6174	NA	NA	NA	NA	Inverse variance weighted	364	0.15821	0.0367078	1.63271681236866e-5	0.0862624	0.230157	-0.00131315	0.0013274	0.32338	Pass	Pass	Pass	Pass	Pass	Pass	Pass	Pass
CD4.3143_3	3143_3	CD4	Inverse variance weighted	285	0.152308	0.0307639	7.38814544235473e-7	0.092011	0.212605	303.56	284	0.203146	6.44365	0.197501	0.0507898	1.0082670459058e-4	0.097953	0.297049	0.252511	0.0778632	0.00132439	0.0998993	0.405123	0.1396	NA	NA	NA	NA	Inverse variance weighted	363	0.173735	0.0359315	1.33028189207077e-6	0.103309	0.244161	-0.00192952	0.00137778	0.162473	Pass	Pass	Pass	Pass	Pass	Pass	Pass	Pass
GPHA2.6395_58	6395_58	GPHA2	Inverse variance weighted	285	0.148388	0.0299723	7.38955502440768e-7	0.0896422	0.207134	280.216	284	0.552299	1.35035	0.219565	0.0491861	8.0460440153759e-6	0.12316	0.315969	0.269586	0.0761281	4.6557316874385e-4	0.120375	0.418797	0.537933	NA	NA	NA	NA	Inverse variance weighted	363	0.195387	0.0366204	9.52911910302558e-8	0.123611	0.267163	-0.00232397	0.00134186	0.08438	Pass	Pass	Pass	Pass	Pass	Pass	Pass	Pass
GBP1.15326_64	15326_64	GBP1	Inverse variance weighted	285	0.166477	0.0336285	7.40357093029979e-7	0.100565	0.232389	348.574	284	0.00530694	18.5252	0.17736	0.0492826	3.1963188715253e-4	0.0807666	0.273954	0.101944	0.0853499	0.233313	-0.065342	0.26923	0.00246667	0.16273293916004136	0.0324197	5.019566205326318	8.894492995523695e-7	Inverse variance weighted	364	0.0836039	0.0410267	0.0415709	0.0031915	0.164016	0.00123845	0.00150529	0.411354	Pass	Pass	Pass	Pass	Pass	Pass	Pass	Pass
DEFB128.6360_7	6360_7	DEFB128	Inverse variance weighted	285	0.14719	0.0297387	7.44244310560942e-7	0.0889022	0.205478	268.002	284	0.744143	5.96923	0.197836	0.0466265	2.20545646848127e-5	0.106449	0.289224	0.166833	0.0755695	0.0280691	0.0187167	0.314949	0.776933	NA	NA	NA	NA	Inverse variance weighted	363	0.175889	0.0380606	3.81376150207447e-6	0.10129	0.250487	-0.000376782	0.00133258	0.777578	Pass	Pass	Pass	Pass	Pass	Pass	Pass	Pass
RGS3.12827_37	12827_37	RGS3	Inverse variance weighted	285	0.147698	0.0298444	7.46222300326323e-7	0.0892028	0.206193	285.284	284	0.467425	0.449939	0.194586	0.0490092	7.17539587621572e-5	0.0985277	0.290644	0.25802	0.0756695	7.4464042349335e-4	0.109708	0.406332	0.5462	NA	NA	NA	NA	Inverse variance weighted	364	0.196647	0.0378434	2.03257430568479e-7	0.122474	0.27082	-0.00211475	0.00133347	0.113878	Pass	Pass	Pass	Pass	Pass	Pass	Pass	Pass
AMH.4923_79	4923_79	AMH	Inverse variance weighted	285	0.153389	0.0309953	7.46713950447771e-7	0.0926387	0.21414	286.413	284	0.448717	0.842356	0.194642	0.0510544	1.3759796733761e-4	0.0945756	0.294709	0.19083	0.0787723	0.0160401	0.0364358	0.345223	0.390267	NA	NA	NA	NA	Inverse variance weighted	363	0.215784	0.0369325	5.13697385511031e-9	0.143397	0.288172	-0.000719121	0.00139062	0.605474	Pass	Pass	Pass	Pass	Pass	Pass	Pass	Pass
RGS19.12713_365	12713_365	RGS19	Inverse variance weighted	285	0.147896	0.0298934	7.5187891175726e-7	0.0893054	0.206488	279.408	284	0.565814	1.64362	0.191831	0.0499261	1.2188721155651e-4	0.0939758	0.289686	0.195256	0.0759667	0.0106732	0.0463614	0.344151	0.5762	NA	NA	NA	NA	Inverse variance weighted	364	0.185058	0.0375641	8.37321773910778e-7	0.111433	0.258684	-0.000908917	0.00134031	0.498239	Pass	Pass	Pass	Pass	Pass	Pass	Pass	Pass
C1R.3285_23	3285_23	C1R	Inverse variance weighted	285	0.163161	0.0329882	7.57361976591274e-7	0.0985043	0.227818	335.82	284	0.0186648	15.4308	0.16666	0.0516623	0.00125557	0.0654016	0.267918	0.233081	0.0838942	0.00583043	0.0686481	0.397514	0.00886667	NA	NA	NA	NA	Inverse variance weighted	363	0.181671	0.0424478	1.87008287645901e-5	0.098473	0.264868	-0.00134133	0.00147969	0.365446	Pass	Pass	Pass	Pass	Pass	Pass	Pass	Pass
TNF.5936_53	5936_53	TNF	Inverse variance weighted	285	0.146112	0.0295438	7.59130757061676e-7	0.0882058	0.204018	281.907	284	0.523944	0.742555	0.180598	0.0518987	5.0175717898272e-4	0.0788764	0.282319	0.227641	0.0750229	0.00263505	0.0805964	0.374686	0.5506	NA	NA	NA	NA	Inverse variance weighted	363	0.176973	0.0363122	1.0955552395906e-6	0.105801	0.248145	-0.0015686	0.00132678	0.238095	Pass	Pass	Pass	Pass	Pass	Pass	Pass	Pass
MRAS.18297_8	18297_8	MRAS	Inverse variance weighted	285	0.147176	0.0297663	7.63873171497687e-7	0.088834	0.205518	283.355	284	0.499636	0.227522	0.17014	0.0463597	2.4255687493022e-4	0.0792748	0.261005	0.22137	0.0758744	0.00381034	0.0726566	0.370084	0.537	NA	NA	NA	NA	Inverse variance weighted	364	0.183122	0.0369886	7.39164713309912e-7	0.110625	0.25562	-0.0014198	0.00133555	0.288651	Pass	Pass	Pass	Pass	Pass	Pass	Pass	Pass
SYT7.7121_2	7121_2	SYT7	Inverse variance weighted	285	0.145939	0.0295188	7.6557625745206e-7	0.0880825	0.203796	268.24	284	0.740805	5.8755	0.136701	0.0537078	0.0109194	0.0314335	0.241968	0.252997	0.0750528	8.5342493349525e-4	0.105893	0.4001	0.774533	NA	NA	NA	NA	Inverse variance weighted	363	0.138454	0.0357634	1.0822001548341e-4	0.0683576	0.20855	-0.00205348	0.00132357	0.121908	Pass	Pass	Pass	Pass	Pass	Pass	Pass	Pass
SULT1C2.17811_78	17811_78	SULT1C2	Inverse variance weighted	285	0.147298	0.0298016	7.70795271160026e-7	0.0888868	0.205709	254.658	284	0.894001	11.5221	0.240211	0.0482942	6.56173762397725e-7	0.145554	0.334867	0.211401	0.0756035	0.00552517	0.0632182	0.359584	0.8506	NA	NA	NA	NA	Inverse variance weighted	364	0.186706	0.036201	2.50299856835237e-7	0.115752	0.25766	-0.0012311	0.0013344	0.357008	Pass	Pass	Pass	Pass	Pass	Pass	Pass	Pass
KIAA1161.8068_43	8068_43	KIAA1161	Inverse variance weighted	285	0.144569	0.0292518	7.72434732981356e-7	0.087235	0.201902	269.468	284	0.723205	5.39299	0.171884	0.0516201	8.6910128412666e-4	0.0707089	0.27306	0.256384	0.0743157	6.4616593619337e-4	0.110725	0.402043	0.652267	NA	NA	NA	NA	Inverse variance weighted	363	0.12727	0.0370056	5.8343564294544e-4	0.0547386	0.1998	-0.00214761	0.00131214	0.102799	Pass	Pass	Pass	Pass	Pass	Pass	Pass	Pass
BCCIP.18304_19	18304_19	BCCIP	Inverse variance weighted	285	0.153465	0.0310524	7.72792287414551e-7	0.0926018	0.214327	305.79	284	0.178865	7.12577	0.215431	0.054389	7.46574879784594e-5	0.108829	0.322033	0.208641	0.0788612	0.00860877	0.054073	0.363209	0.191533	NA	NA	NA	NA	Inverse variance weighted	364	0.150825	0.0374415	5.6186676686648603e-05	0.0774394	0.22421	-0.00105834	0.00139025	0.447137	Pass	Pass	Pass	Pass	Pass	Pass	Pass	Pass
FUT5.4549_78	4549_78	FUT5	Inverse variance weighted	285	0.156512	0.0316826	7.81174965267819e-7	0.0944145	0.21861	269.215	284	0.72687	5.49193	0.176524	0.0563829	0.00174329	0.0660133	0.287034	0.181734	0.0806362	0.0249771	0.0236869	0.339781	0.731	NA	NA	NA	NA	Inverse variance weighted	363	0.203243	0.0388687	1.70460948872219e-7	0.12706	0.279426	-0.000482878	0.00141967	0.734007	Pass	Pass	Pass	Pass	Pass	Pass	Pass	Pass
CNEP1R1.13532_25	13532_25	CNEP1R1	Inverse variance weighted	285	0.147146	0.0297987	7.89237073422957e-7	0.0887409	0.205552	260.065	284	0.842742	9.20339	0.202399	0.0498535	4.90984785355866e-5	0.104686	0.300112	0.20678	0.0757619	0.00674366	0.0582869	0.355274	0.7652	NA	NA	NA	NA	Inverse variance weighted	364	0.161635	0.0361729	7.88075947737279e-6	0.090736	0.232534	-0.00114229	0.00133426	0.392652	Pass	Pass	Pass	Pass	Pass	Pass	Pass	Pass
ZNF264.9993_11	9993_11	ZNF264	Inverse variance weighted	285	0.151883	0.0307733	7.99338728927938e-7	0.0915668	0.212198	303.855	284	0.199822	6.53437	0.202662	0.0477211	2.16837964890059e-5	0.109129	0.296196	0.337479	0.077163	1.71960867706175e-5	0.18624	0.488719	0.194467	NA	NA	NA	NA	Inverse variance weighted	363	0.180575	0.0378982	1.89100842377375e-6	0.106295	0.254856	-0.00356311	0.00136107	0.00932421	Pass	Pass	Fail	Pass	Pass	Pass	Fail	Fail
FCRL1.5728_60	5728_60	FCRL1	Inverse variance weighted	285	0.173726	0.0352002	8.00041545597049e-7	0.104733	0.242718	375.694	284	2.1213126293764e-4	24.4065	0.171045	0.0542979	0.00163199	0.0646215	0.277469	-0.0227329	0.0887792	0.798089	-0.19674	0.151274	1.33333333333333e-4	NA	NA	NA	NA	Inverse variance weighted	363	0.0978141	0.0415975	0.0187009	0.0162829	0.179345	0.00377033	0.00156658	0.0167367	Pass	Pass	Fail	Fail	Pass	Pass	Fail	Fail
RGS8.11666_72	11666_72	RGS8	Inverse variance weighted	285	0.15457	0.0313282	8.06074552791132e-7	0.0931667	0.215973	302.975	284	0.20985	6.263	0.18113	0.0493569	2.4274256888467e-4	0.0843902	0.277869	0.197974	0.0797063	0.013578	0.0417497	0.354198	0.277067	NA	NA	NA	NA	Inverse variance weighted	364	0.192733	0.0390017	7.74573212711014e-7	0.11629	0.269177	-0.000833553	0.00140724	0.5541	Pass	Pass	Pass	Pass	Pass	Pass	Pass	Pass
MCM6.9897_9	9897_9	MCM6	Inverse variance weighted	285	0.146695	0.0297331	8.06711726189709e-7	0.0884183	0.204972	273.13	284	0.66784157779726006	3.97962	0.186488	0.0469502	7.1259203375684e-5	0.0944657	0.27851	0.226489	0.0755578	0.00296304	0.0783957	0.374582	0.6592	NA	NA	NA	NA	Inverse variance weighted	363	0.152255	0.0355944	1.8900682761454e-5	0.08249	0.22202	-0.00153123	0.00133296	0.251631	Pass	Pass	Pass	Pass	Pass	Pass	Pass	Pass
ADH1B.9834_62	9834_62	ADH1B	Inverse variance weighted	285	0.148767	0.0301661	8.15623461337134e-7	0.0896412	0.207892	297.395	284	0.280519	4.50404	0.133651	0.0514304	0.00935852	0.0328471	0.234454	0.111493	0.0769575	0.148512	-0.0393438	0.26233	0.282	NA	NA	NA	NA	Inverse variance weighted	363	0.130909	0.0425845	0.00211134	0.0474436	0.214375	7.1334980139146e-4	0.00135464	0.598886	Pass	Pass	Pass	Pass	reverse	Pass	Fail	Fail
UBB.6641_60	6641_60	UBB	Inverse variance weighted	285	0.147811	0.0299965	8.3244044526603e-7	0.0890178	0.206604	285.594	284	0.462272	0.558054	0.193814	0.0500088	1.06360507382e-4	0.0957971	0.291832	0.209251	0.0760264	0.0062994	0.0602389	0.358263	0.326733	NA	NA	NA	NA	Inverse variance weighted	363	0.106241	0.0389993	0.00644608	0.0298026	0.18268	-0.00118161	0.00134343	0.379849	Pass	Pass	Pass	Pass	Pass	Pass	Pass	Pass
MYL7.19296_51	19296_51	MYL7	Inverse variance weighted	285	0.149854	0.0304134	8.33972992335893e-7	0.0902441	0.209465	255.402	284	0.887734	11.197396133152001	0.191764	0.0508006	1.6010620578741e-4	0.0921953	0.291334	0.232975	0.0773428	0.0028277	0.0813831	0.384567	0.831467	NA	NA	NA	NA	Inverse variance weighted	364	0.168821	0.0369739	4.97271491331492e-6	0.0963517	0.24129	-0.00160318	0.00137157	0.243441	Pass	Pass	Pass	Pass	Pass	Pass	Pass	Pass
SBSN.5724_58	5724_58	SBSN	Inverse variance weighted	285	0.151175	0.030689	8.3920771667635e-7	0.0910244	0.211325	307.705	284	0.159623	7.70366	0.225881	0.0507137	8.42645003072287e-6	0.126483	0.32528	0.240179	0.0777809	0.00221593	0.0877288	0.39263	0.177267	NA	NA	NA	NA	Inverse variance weighted	363	0.156924	0.0360319	1.3298822078696e-5	0.0863011	0.227546	-0.00171561	0.00137788	0.214122	Pass	Pass	Pass	Pass	Pass	Pass	Pass	Pass
CD74.8748_45	8748_45	CD74	Inverse variance weighted	285	0.144631	0.029363	8.40927737131605e-7	0.0870797	0.202183	267.63	284	0.749338	6.1166	0.175169	0.0456827	1.2583908183166e-4	0.0856306	0.264707	0.286177	0.0745	1.5109736163414e-4	0.140157	0.432196	0.708667	NA	NA	NA	NA	Inverse variance weighted	363	0.158765	0.0373261	2.10491925472273e-5	0.0856059	0.231924	-0.00272295	0.00131717	0.0396169	Pass	Pass	Fail	Pass	Pass	Pass	Fail	Fail
DEFB132.9022_49	9022_49	DEFB132	Inverse variance weighted	285	0.152651	0.0310036	8.49410571650213e-7	0.091884	0.213418	299.635	284	0.250719	5.21812	0.192988	0.0479094	5.62097090655365e-5	0.0990853	0.28689	0.161544	0.0789943	0.0417783	0.00671564	0.316373	0.3746	NA	NA	NA	NA	Inverse variance weighted	363	0.199522	0.0385161	2.21624017973964e-7	0.12403	0.275013	-0.000170448	0.00139207	0.902636	Pass	Pass	Pass	Pass	Pass	Pass	Pass	Pass
CLEC4M.3030_3	3030_3	CLEC4M	Inverse variance weighted	285	0.153649	0.0312254	8.62634058372366e-7	0.0924472	0.214851	307.391	284	0.162677	7.60938	0.190085	0.0476413	6.60958234620666e-5	0.096708	0.283462	0.29634	0.0789611	2.1202121068003e-4	0.141576	0.451103	0.269	NA	NA	NA	NA	Inverse variance weighted	363	0.227437	0.0379349	2.02923676694776e-9	0.153084	0.301789	-0.00273636	0.00139208	0.0503155	Pass	Pass	Pass	Pass	Pass	Pass	Pass	Pass
CHI3L2.9383_24	9383_24	CHI3L2	Inverse variance weighted	285	0.148898	0.0303222	9.08404463010844e-7	0.089466	0.208329	289.372	284	0.400555	1.85627	0.213032	0.0488179	1.27814452343657e-5	0.117349	0.308715	0.208721	0.077089	0.00719105	0.0576262	0.359815	0.513667	NA	NA	NA	NA	Inverse variance weighted	363	0.181222	0.0382401	2.1470799472432e-6	0.106272	0.256173	-0.00114674	0.00135847	0.399303	Pass	Pass	Pass	Pass	Pass	Pass	Pass	Pass
DCUN1D5.8760_10	8760_10	DCUN1D5	Inverse variance weighted	285	0.15407231521603101	0.0313761	9.08479168826788e-7	0.0925751	0.21557	281.394	284	0.532544	0.925958	0.148387	0.0530454	0.00515215	0.0444183	0.252356	0.226824	0.0796076	0.00470353	0.0707936	0.382855	0.472467	NA	NA	NA	NA	Inverse variance weighted	363	0.377429	0.1237	0.00227953	0.134977	0.619881	-0.00139648	0.00140438	0.320889	Pass	Pass	Pass	Pass	Pass	Pass	Pass	Pass
CR1.19556_12	19556_12	CR1	Inverse variance weighted	285	0.17654	0.0359581	9.12642035106091e-7	0.106062	0.247018	386.289	284	4.9953065172202e-5	26.48	0.218948	0.051396	2.0441273267272e-5	0.118212	0.319684	0.188468	0.0915079	0.0403531	0.00911246	0.367823	NA	0.15899520501837033	0.0323764	4.910842556505826	1.4924682804169177e-6	Inverse variance weighted	363	0.185607	0.0426763	1.36644238235006e-5	0.101962	0.269253	-0.000228042	0.00160821	0.88734	Pass	Pass	Pass	Pass	Pass	Pass	Pass	Pass
ADI1.12457_10	12457_10	ADI1	Inverse variance weighted	285	0.144152	0.0293783	9.25960061496254e-7	0.0865706	0.201734	272.621	284	0.675765	4.17375	0.161496	0.0508456	0.0014922	0.0618382	0.261153	0.154812	0.0745404	0.0387145	0.00871248	0.300911	0.709333	NA	NA	NA	NA	Inverse variance weighted	364	0.170674	0.0366149	3.14189297343849e-6	0.0989086	0.242439	-0.000204772	0.00131602	0.87646	Pass	Pass	Pass	Pass	Pass	Pass	Pass	Pass
CD74.6974_6	6974_6	CD74	Inverse variance weighted	285	0.14436	0.0294309	9.33952889213448e-7	0.0866759	0.202045	286.129	284	0.453395	0.744226	0.163692	0.04929	8.9697043348543e-4	0.0670835	0.2603	0.17254	0.0745883	0.0214271	0.0263466	0.318733	0.4692	NA	NA	NA	NA	Inverse variance weighted	363	0.146455	0.0362502	5.34241531078159e-5	0.0754047	0.217505	-0.000540281	0.00131369	0.681187	Pass	Pass	Pass	Pass	Pass	Pass	Pass	Pass
PXDNL.11324_3	11324_3	PXDNL	Inverse variance weighted	285	0.146319	0.0298321	9.35430914155475e-7	0.0878482	0.20479	273.601	284	0.660453	3.8007	0.205177	0.0472245	1.39454661003722e-5	0.112617	0.297737	0.284129	0.0755947	2.0755513941891e-4	0.135963	0.432294	0.737667	NA	NA	NA	NA	Inverse variance weighted	364	0.141428	0.0354931	6.75738758827569e-5	0.0718618	0.210995	-0.0026457	0.0013335	0.0482179	Pass	Pass	Fail	Pass	Pass	Pass	Fail	Fail
ERCC1.12585_39	12585_39	ERCC1	Inverse variance weighted	285	0.146316	0.029832	9.35852226621169e-7	0.0878454	0.204787	283.28	284	0.500904	0.254274	0.206551	0.0468258	1.02869895172881e-5	0.114772	0.298329	0.19465	0.0756826	0.0106239	0.0463123	0.342988	0.464467	NA	NA	NA	NA	Inverse variance weighted	364	0.150056	0.0365699	4.07352945214913e-5	0.078379	0.221733	-0.000927221	0.00133431	0.487685	Pass	Pass	Pass	Pass	Pass	Pass	Pass	Pass
PSTPIP1.19168_71	19168_71	PSTPIP1	Inverse variance weighted	285	0.154473	0.0314998	9.39276900910236e-7	0.0927339	0.216213	308.68	284	0.150385	7.99544	0.169769	0.0492385	5.6498380355574e-4	0.0732615	0.266277	0.271439	0.0797886	7.6547011450115e-4	0.115054	0.427825	0.1948	NA	NA	NA	NA	Inverse variance weighted	364	0.171046	0.037742	5.8432819992075e-6	0.0970719	0.245021	-0.0022437	0.00140692	0.111882	Pass	Pass	Pass	Pass	Pass	Pass	Pass	Pass
ERO1LB.7994_41	7994_41	ERO1LB	Inverse variance weighted	285	0.164371	0.033524	9.43362074845329e-7	0.0986644	0.230078	348.618	284	0.00528227	18.5356	0.182933	0.0532749	5.9526502507518e-4	0.0785146	0.287352	0.193481	0.0854071	0.0242441	0.0260831	0.360879	0.001	0.16123130668571595	0.0328056	4.914747193388624	1.465206808194646e-6	Inverse variance weighted	363	0.244518	0.0395628	6.38978730445033e-10	0.166975	0.322061	-0.000558065	0.00150553	0.711156	Pass	Pass	Pass	Pass	Pass	Pass	Pass	Pass
KIR2DL1.17200_50	17200_50	KIR2DL1	Inverse variance weighted	285	0.148746	0.0303378	9.43934349265463e-7	0.0892836	0.208208	291.964	284	0.359802	2.72763	0.164864	0.0493408	8.3377101735962e-4	0.068156	0.261572	0.183391	0.0771	0.0180415	0.0322751	0.334507	0.482733	NA	NA	NA	NA	Inverse variance weighted	364	0.182926	0.0363832	4.96270886278787e-7	0.111615	0.254237	-0.00066474	0.00135964	0.625285	Pass	Pass	Pass	Pass	Pass	Pass	Pass	Pass
TNFRSF4.3730_81	3730_81	TNFRSF4	Inverse variance weighted	285	0.146711	0.0299229	9.44037401069814e-7	0.0880619	0.20536	292.294	284	0.354729	2.83753	0.130625	0.0514979	0.0111962	0.0296894	0.231561	0.221313	0.0759311	0.00384535	0.0724877	0.370138	0.353667	NA	NA	NA	NA	Inverse variance weighted	363	0.16544	0.0371033	8.23860489650691e-6	0.092717	0.238162	-0.00143224	0.00133985	0.286002	Pass	Pass	Pass	Pass	Pass	Pass	Pass	Pass
LMAN1.15688_30	15688_30	LMAN1	Inverse variance weighted	285	0.147707	0.0301309	9.47729777932107e-7	0.0886509	0.206764	288.083	284	0.421347	1.4173	0.234271	0.0524103	7.82439544443764e-6	0.131546	0.336995	0.160976	0.0768076	0.036985	0.0104332	0.311519	0.391467	NA	NA	NA	NA	Inverse variance weighted	364	0.163634	0.0377308	1.44513655408465e-5	0.089682	0.237587	-0.000254569	0.00135505	0.851116	Pass	Pass	Pass	Pass	Pass	Pass	Pass	Pass
CD63.9190_7	9190_7	CD63	Inverse variance weighted	285	0.145006	0.0295924	9.57787051937825e-7	0.0870052	0.203008	261.286	284	0.829342	8.6933	0.179609	0.0496841	3.0033838890881e-4	0.0822276	0.276989	0.245814	0.07596	0.00135567	0.0969327	0.394696	0.711267	NA	NA	NA	NA	Inverse variance weighted	363	0.156819	0.0351948	8.36017415678944e-6	0.0878373	0.225801	-0.00192347	0.00133485	0.1507	Pass	Pass	Pass	Pass	Pass	Pass	Pass	Pass
GRID1.13493_5	13493_5	GRID1	Inverse variance weighted	285	0.146127	0.0298613	9.90483180413956e-7	0.0875987	0.204655	292.681	284	0.348823	2.96596	0.191512	0.0540959	3.9978681893159e-4	0.0854836	0.297539	0.252691	0.0757161	9.5901659324243e-4	0.104287	0.401095	0.302267	NA	NA	NA	NA	Inverse variance weighted	364	0.129102	0.0368743	4.6326601944302e-4	0.0568285	0.201376	-0.00204347	0.00133482	0.126913	Pass	Pass	Pass	Pass	Pass	Pass	Pass	Pass
BCAN.3461_58	3461_58	BCAN	Inverse variance weighted	285	-0.157274	0.0321486	9.97666311566516e-7	-0.220285	-0.0942628	309.191	284	0.145708	8.14725	-0.175699	0.0544442	0.00125039	-0.282409	-0.0689879	-0.192904	0.0817205	0.0189272	-0.353076	-0.0327315	0.0588	NA	NA	NA	NA	Inverse variance weighted	363	-0.225445	0.0379692	2.89294597280859e-9	-0.299864	-0.151025	6.837712259151e-4	0.00144149	0.635617	Pass	Pass	Pass	Pass	Pass	Pass	Pass	Pass
COA3.7888_58	7888_58	COA3	Inverse variance weighted	285	0.154552	0.0315944	9.99447731393693e-7	0.0926269	0.216477	311.396	284	0.126671	8.79788	0.232339	0.0486958	1.83093665018945e-6	0.136896	0.327783	0.242334	0.0804395	0.00282418	0.084673	0.399996	0.1556	NA	NA	NA	NA	Inverse variance weighted	363	0.182822	0.0386922	2.30062806299833e-6	0.106986	0.25865913053330303	-0.00168163	0.00141731	0.236422	Pass	Pass	Pass	Pass	Pass	Pass	Pass	Pass
PSMA1.7880_9	7880_9	PSMA1	Inverse variance weighted	285	0.149574	0.0306028	1.02073864498547e-6	0.0895928	0.209556	297.451	284	0.279752	4.52202	0.169693	0.050058	6.9913922876798e-4	0.0715788	0.267806	0.225739	0.0776976	0.00395791	0.0734521	0.378027	0.2864	NA	NA	NA	NA	Inverse variance weighted	363	0.185734	0.0385376	1.43876841011651e-6	0.1102	0.261268	-0.00146167	0.00137061	0.287135	Pass	Pass	Pass	Pass	Pass	Pass	Pass	Pass
BPIFA1.6473_55	6473_55	BPIFA1	Inverse variance weighted	285	0.147473	0.0301791	1.02585593141605e-6	0.0883224	0.206624	262.825	284	0.811497	8.05673	0.182314	0.0462281	8.02059459540237e-5	0.0917066	0.272921	0.265799	0.0769282	6.342845930201e-4	0.115019	0.416578	0.844267	NA	NA	NA	NA	Inverse variance weighted	363	0.190944	0.0374525	3.42715094293711e-7	0.117537	0.264351	-0.00226507	0.00135457	0.0955956	Pass	Pass	Pass	Pass	Pass	Pass	Pass	Pass
FLT3.3437_80	3437_80	FLT3	Inverse variance weighted	285	0.14888	0.0304805	1.03723024505564e-6	0.0891384	0.208622	288.968	284	0.407031	1.71925	0.176665	0.0511005	5.4581111172505e-4	0.0765079	0.276822	0.151748	0.0775759	0.0514334	-0.000300263	0.303797	0.417267	NA	NA	NA	NA	Inverse variance weighted	363	0.161143	0.0384821	2.82078105192949e-5	0.0857179	0.236568	-5.49348e-05	0.00136585	0.967946	Pass	Pass	Pass	Pass	Pass	Pass	Pass	Pass
CD83.5065_8	5065_8	CD83	Inverse variance weighted	285	0.14246	0.0291707	1.0412683861057e-6	0.0852855	0.199634	246.619	284	0.946826	15.1576	0.0847817	0.0496351	0.0876178	-0.0125031	0.182066	0.0601797	0.0741366	0.417623	-0.0851281	0.205488	0.957267	NA	NA	NA	NA	Inverse variance weighted	363	0.160005	0.035652	7.19018564826452e-6	0.0901275	0.229883	0.00157749	0.00130671	0.228354	Pass	Pass	Pass	Pass	Pass	Pass	Pass	Pass
LPCAT2.11175_45	11175_45	LPCAT2	Inverse variance weighted	285	0.145111	0.0297169	1.04431081531221e-6	0.0868655	0.203356	287.029	284	0.438569	1.05529	0.197935	0.0499775	7.47950055707259e-5	0.0999796	0.295891	0.219464	0.0755752	0.00397559	0.071337	0.367592	0.390933	NA	NA	NA	NA	Inverse variance weighted	364	0.168915	0.0364078	3.49199985440251e-6	0.0975558	0.240274	-0.00142571	0.00133247	0.28554	Pass	Pass	Pass	Pass	Pass	Pass	Pass	Pass
MMP20.15419_15	15419_15	MMP20	Inverse variance weighted	285	0.145516	0.0298063	1.04978035805896e-6	0.0870961	0.203937	279.548	284	0.563469	1.59255	0.180975	0.0475011	1.3902015200455e-4	0.0878726	0.274077	0.198055	0.0757242	0.00938815	0.0496356	0.346474	0.6138	NA	NA	NA	NA	Inverse variance weighted	364	0.197118	0.0369	9.19607453302042e-8	0.124793	0.269442	-0.00100734	0.00133468	0.451032	Pass	Pass	Pass	Pass	Pass	Pass	Pass	Pass
VIMP.11286_78	11286_78	VIMP	Inverse variance weighted	285	0.150174	0.0307677	1.05604137817489e-6	0.0898694	0.210479	288.121	284	0.420736	1.43017	0.18673	0.0491662	1.4590166298596e-4	0.0903647	0.283096	0.295475	0.0775915	1.7175276314176e-4	0.143396	0.447555	0.4008	NA	NA	NA	NA	Inverse variance weighted	364	0.230143	0.048694	2.28635674954114e-6	0.134703	0.325583	-0.0027936	0.0013709	0.0425013	Pass	Pass	Fail	Pass	Pass	Pass	Fail	Fail
CERS5.13494_6	13494_6	CERS5	Inverse variance weighted	285	0.145064	0.0297267	1.0613021723926e-6	0.0867994	0.203328	279.724	284	0.560522	1.52848	0.198059	0.0486842	4.73709498448121e-5	0.102638	0.29348	0.225236	0.0754191	0.00306928	0.0774146	0.373057	0.5968	NA	NA	NA	NA	Inverse variance weighted	364	0.182221	0.0356433	3.18188998939312e-7	0.11236	0.252082	-0.00153908	0.00133062	0.248386	Pass	Pass	Pass	Pass	Pass	Pass	Pass	Pass
BMPR1B.10550_37	10550_37	BMPR1B	Inverse variance weighted	285	0.146892	0.0301021	1.06199403018918e-6	0.0878917	0.205892	277.971	284	0.589699	2.16905	0.194585	0.0511417	1.4191104068872e-4	0.0943469	0.294822	0.192967	0.0764072	0.0120994	0.0432086	0.342725	0.635733	NA	NA	NA	NA	Inverse variance weighted	364	0.180519	0.0384095	2.60367091263365e-6	0.105236	0.255801	-0.000884871	0.00134873	0.512307	Pass	Pass	Pass	Pass	Pass	Pass	Pass	Pass
GOT1.4912_17	4912_17	GOT1	Inverse variance weighted	285	0.150068	0.0307573	1.06566666566492e-6	0.0897838	0.210352	286.292	284	0.450702	0.800717	0.149475	0.0503864	0.00301132	0.0507179	0.248232	0.18211	0.0781347	0.0204709	0.028966	0.335254	0.1768	NA	NA	NA	NA	Inverse variance weighted	363	0.148191	0.0376194	8.17480497537885e-5	0.074457	0.221925	-0.000615722	0.00137987	0.65578	Pass	Pass	Pass	Pass	Pass	Pass	Pass	Pass
PON1.4261_55	4261_55	PON1	Inverse variance weighted	285	0.14444	0.029614	1.07482507146953e-6	0.0863965	0.202483	282.536	284	0.513384	0.518251	0.234131	0.0487039	1.53028639202339e-6	0.138672	0.329591	0.252165	0.0751175	8.9600656600724e-4	0.104934	0.399395	0.450067	NA	NA	NA	NA	Inverse variance weighted	363	0.151638	0.0361573	2.74288130197558e-5	0.0807692	0.222506	-0.00207087	0.00132708	0.119767	Pass	Pass	Pass	Pass	Pass	Pass	Pass	Pass
SPATA31D4.9524_46	9524_46	SPATA31D4	Inverse variance weighted	285	0.145447	0.0298269	1.08049687474644e-6	0.0869866	0.203908	282.559	284	0.512992	0.509939	0.1712	0.0528534	0.0011989	0.0676069	0.274792	0.111408	0.0757027	0.142226	-0.0369692	0.259785	0.486	NA	NA	NA	NA	Inverse variance weighted	363	0.156741	0.0381328	3.94975686142688e-5	0.0820008	0.231481	6.5252794221286e-4	0.00133382	0.625067	Pass	Pass	Pass	Pass	Pass	Pass	Pass	Pass
GOSR1.7805_52	7805_52	GOSR1	Inverse variance weighted	285	0.147721	0.0302957	1.08274634290333e-6	0.0883413	0.2071	289.985	284	0.390764	2.06403	0.187373	0.0509396	2.3476251237183e-4	0.0875312	0.287214	0.197105	0.0771094	0.0111056	0.0459704	0.348239	0.388067	NA	NA	NA	NA	Inverse variance weighted	363	0.168244	0.0367684	4.74473927837749e-6	0.0961777	0.24031	-0.000947434	0.00136016	0.48665	Pass	Pass	Pass	Pass	Pass	Pass	Pass	Pass
IL27RA.5132_71	5132_71	IL27RA	Inverse variance weighted	285	0.156614	0.0321255	1.08767688950491e-6	0.0936481	0.21958	253.385	284	0.904163	12.0825	0.110717	0.0526922	0.0356232	0.0074403	0.213994	-0.013855	0.0815826	0.865266	-0.173757	0.146047	0.9506	NA	NA	NA	NA	Inverse variance weighted	363	0.126423	0.038451	0.00100941	0.0510587	0.201786	0.00326647	0.00143696	0.0237642	Pass	Pass	Fail	Fail	Pass	Pass	Fail	Fail
MUC1.10623_19	10623_19	MUC1	Inverse variance weighted	285	0.14576	0.0299147	1.10187117709751e-6	0.087127	0.204393	251.121	284	0.920506	13.093	0.175943	0.0528408	8.6947049529107e-4	0.0723748	0.279511	0.215805	0.0759814	0.00483507	0.0668818	0.364729	0.9184	NA	NA	NA	NA	Inverse variance weighted	364	0.165456	0.0382028	1.48432365238667e-5	0.0905788	0.240334	-0.00134453	0.00134068	0.316778	Pass	Pass	Pass	Pass	Pass	Pass	Pass	Pass
C8G.14708_59	14708_59	C8G	Inverse variance weighted	285	0.147457	0.0302659	1.10455275561725e-6	0.0881353	0.206778	257.339	284	0.870237	10.3601	0.166195	0.0500638	9.0125480920467e-4	0.06807	0.26432	0.200906	0.0770551	0.00960993	0.0498777	0.351934	0.895467	NA	NA	NA	NA	Inverse variance weighted	364	0.189275	0.0364291	2.03958897110475e-7	0.117873	0.260676	-0.00102525	0.00135926	0.451316	Pass	Pass	Pass	Pass	Pass	Pass	Pass	Pass
PTGES2.18458_4	18458_4	PTGES2	Inverse variance weighted	285	0.148356	0.030456820671777102	1.11012307438787e-6	0.088661	0.208052	287.741	284	0.426922	1.3	0.164333	0.049717	9.4851729976674e-4	0.0668877	0.261779	0.145514	0.0774716	0.0613689	-0.00632984	0.297359	0.4102	NA	NA	NA	NA	Inverse variance weighted	364	0.149317	0.0361774	3.66965708814963e-5	0.0784092	0.220225	5.45679859202587e-5	0.0013673	0.968194	Pass	Pass	Pass	Pass	Pass	Pass	Pass	Pass
UTS2.6020_52	6020_52	UTS2	Inverse variance weighted	285	0.155481	0.0319215	1.11184014507368e-6	0.092915	0.218047	315.949	284	0.0932396	10.1121	0.217217	0.0515373	2.50051943313733e-5	0.116204	0.31823	0.164257	0.0813112	0.0443148	0.00488695	0.323627	0.0955333	NA	NA	NA	NA	Inverse variance weighted	363	0.201675	0.0394907	3.27499895149954e-7	0.124273	0.279077	-0.00016825	0.00143332	0.906638	Pass	Pass	Pass	Pass	Pass	Pass	Pass	Pass
ENTPD5.4437_56	4437_56	ENTPD5	Inverse variance weighted	285	0.15064	0.0309298	1.11385127948913e-6	0.0900175	0.211262	296.676	284	0.290467	4.27257	0.163134	0.0545565	0.00278813	0.0562031	0.270065	0.128992	0.078743	0.10250342031878899	-0.0253441	0.283329	0.250467	NA	NA	NA	NA	Inverse variance weighted	363	0.166241	0.040169	3.49514243395559e-5	0.08751	0.244973	4.1450028737029e-4	0.00138615	0.765136	Pass	Pass	Pass	Pass	Pass	Pass	Pass	Pass
ZWILCH.18302_204	18302_204	ZWILCH	Inverse variance weighted	285	0.151156	0.0310399	1.11743479200981e-6	0.0903181	0.211994	300.22	284	0.243253	5.40266	0.250945	0.0505105	6.7585124378268e-7	0.151945	0.349946	0.154841	0.0789562	0.0508478	8.68408951191502e-5	0.309595	0.263667	NA	NA	NA	NA	Inverse variance weighted	364	0.18817	0.0384262	9.73523945011001e-7	0.112855	0.263485	-7.07377e-05	0.00139328	0.959544	Pass	Pass	Pass	Pass	Pass	Pass	Pass	Pass
[truncated: 4,024 more rows]

## Sheet: ST4
Supplementary Table 4. Reverse MR results for the effects of BMI-driven proteins on BMI.
[truncated: 359 more rows]

[truncated: 17 more sheets: ST5, ST6, ST7, ST8, ST9, ST10, ST11, ST12, ST13, ST14, ST15, ST16, ST17, ST18, ST19, ST20, ST21]
