# Supplementary material for: Integrative proteogenomic analysis identifies COL6A3-derived endotrophin as a mediator of the effect of obesity on coronary artery disease
Source: Nat Genet. 2025 Jan 24;57(2):345–57. doi: 10.1038/s41588-024-02052-7 (PMC11821532; doi:10.1038/s41588-024-02052-7)
Supplement: Supplementary file 6 — Statistical source data. [file 41588_2024_2052_MOESM6_ESM.xlsx]

## Sheet: Fig3b
Forest plots for the effect of BMI-driven proteins on four cardiometabolic diseases (coronary artery disease, ischemic stroke, cardioembolic stroke, type 2 diabetes).
protein	seqid	shortname	outcome	method	nsnp	b	se	pval	lo_ci	up_ci	or	or_lci	or_uci	Q	Q_df	Q_pval	isquared	egger_intercept	se.egger_intercept	pval.egger_intercept	b.median	se.median	pval.median	lo_ci.median	up_ci.median	b.mode	se.mode	pval.mode	lo_ci.mode	up_ci.mode	b.egger	se.egger	pval.egger	lo_ci.egger	up_ci.egger	correct_causal_direction	steiger_pval	qval	Significance	Heterogeneity_test	Pleiotropy_test	Sensitivity_test	H0	H1	H2	H3	H4	H4.cutoff	bmi_driven
C1R.3285_23	3285_23	C1R	CAD_natgenet2022	Inverse variance weighted	4	0.0838895	0.0123705	1.1901239371882849e-11	0.0596433	0.10813567211175897	1.087508680453547	1.0614578143626938	1.114198900850243	1.622287371018574	3	0.6543469327749377	0	5.705533112878527e-4	0.00499221	0.919448	NA	NA	NA	NA	NA	NA	NA	NA	NA	NA	0.0826023	0.0167294	0.0386555	0.0498126	0.11539193248750672	TRUE	1.1475728013282124e-252	5.2294745082412045e-9	FDR	Pass	Pass	Pass	0	5.64453663374645e-7	0	0.0107367	0.9892626868451508	0.8	Pass
COL6A3.11196_31	11196_31	COL6A3	CAD_natgenet2022	Wald ratio	1	0.3830812857142857	0.0758861	4.462051355763046e-7	0.23434452971428568	0.5318180417142857	1.4667972548852712	1.2640799302900085	1.7020238478474743	NA	NA	NA	NA	NA	NA	NA	NA	NA	NA	NA	NA	NA	NA	NA	NA	NA	NA	NA	NA	NA	NA	TRUE	2.076948352308916e-11	7.094661655663243e-5	FDR	NA	NA	Pass	1.598884200225424e-11	0.00227722	5.317990626357582e-11	0.00658305	0.9911397222885316	0.8	Pass
PCSK9.5231_79	5231_79	PCSK9	CAD_natgenet2022	Inverse variance weighted	5	0.25764096542416837	0.0184562	2.749118178899367e-44	0.22146688301344783	0.2938150478348889	1.2938741896494352	1.2479059206528538	1.3415357607768668	3.695782806370347	4	0.4487395881843013	0	-0.00836614	0.00747686	0.34468428414451807	NA	NA	NA	NA	NA	NA	NA	NA	NA	NA	0.28606779144499245	0.0314015	0.00279506	0.22452082864784115	0.3476147542421437	TRUE	1.6790615472895607e-199	4.3710979044499904e-41	FDR	Pass	Pass	Pass	1.837969390936681e-129	3.596788838677283e-25	5.1100286280672154e-108	1.3826024788611894e-12	0.9999999999986358	0.8	Pass
F11.2190_55	2190_55	F11	IS	Inverse variance weighted	3	0.12944853400875658	0.0163799	2.725588383107662e-15	0.0973438	0.16155322515504514	1.1382005313367767	1.1022393055887094	1.1753350138819354	0.044963	2	0.9777693234281472	0	-0.00212635	0.0132022	0.8983392461209163	NA	NA	NA	NA	NA	NA	NA	NA	NA	NA	0.13648182818292104	0.0466398	0.20963101788430288	0.0450678	0.22789586491015487	TRUE	0	3.8894146226946334e-12	Bonferroni	Pass	Pass	Pass	0	5.582059362118821e-6	0	0.00654327	0.9934511466013825	0.8	Pass
F11.2190_55	2190_55	F11	CES	Inverse variance weighted	3	0.25633006084809173	0.0374424	7.594818921234808e-12	0.18294303619067212	0.3297170855055114	1.292179155310231	1.2007460070660605	1.3905746590805865	1.4677155623981544	2	0.4800534720411129	0	0.0277886	0.0295048	0.5190649150204028	NA	NA	NA	NA	NA	NA	NA	NA	NA	NA	0.1637733883451523	0.10516438835935092	0.3633986823260147	-0.0423488	0.3698955895294801	TRUE	0	1.0382117465327984e-8	Bonferroni	Pass	Pass	Pass	0	3.181791343696378e-5	0	0.0109633	0.9890048728980868	0.8	Pass
SPATA20.11117_2	11117_2	SPATA20	T2D_natgenet2022	Wald ratio	1	0.0825	0.0209375	8.13802803001112e-5	0.0414625	0.123537	1.0859986734390565	1.0423340735908135	1.1314924347128097	NA	NA	NA	NA	NA	NA	NA	NA	NA	NA	NA	NA	NA	NA	NA	NA	NA	NA	NA	NA	NA	NA	TRUE	1.2485963880031858e-184	0.0042046	FDR	NA	NA	Pass	0	0.108747	0	0.0423517	0.8489012266666197	0.8	Pass
[truncated: 4 more columns]
