# Supplementary material for: Integrative proteogenomic analysis identifies COL6A3-derived endotrophin as a mediator of the effect of obesity on coronary artery disease
Source: Nat Genet. 2025 Jan 24;57(2):345–57. doi: 10.1038/s41588-024-02052-7 (PMC11821532; doi:10.1038/s41588-024-02052-7)
Supplement: Supplementary file 7 — Statistical source data. [file 41588_2024_2052_MOESM7_ESM.xlsx]

## Sheet: Fig5c
Domain-aware MR evaluating the effect of COL6A3 on the risk of CAD
Protein feature						Exposure and outcome in MR		MR results
pQTL source	Platform	protein	UniProt ID	Target region	seqid or Olink ID	Exposure	Outcome	Significant?	method	nsnp	b	se	pval	lo_ci	up_ci	or	or_lci95	or_uci95
deCODE	SomaScan v4 assay	COL6A3	P12111	C-terminal domain (amino acid sequence: 3108-3165)	11196_31 (seqid)	COL6A3, C-terminal domain	CAD	Yes	Wald ratio	1	0.383081	0.0758861	4.46205e-07	0.234345	0.531818	1.4668	1.26408	1.70202
deCODE	SomaScan v4 assay	COL6A3	P12111	N-terminal domain (amino acid sequence: 26-1036)	10511_10 (seqid)	COL6A3, N-terminal domain	CAD	No	Inverse variance weighted	2	-0.00143283	0.0687276	0.983367	-0.136139	0.133273	0.998568	0.872721	1.14256
UK Biobank	Olink Explore 3072 assay	COL6A3	P12111	C-terminal domain (targeted by polyclonal antibody)	OID20292:v1 (Olink ID)	COL6A3, C-terminal domain	CAD	Yes	Wald ratio	1	0.263176	0.055828	2.42835e-06	0.153754	0.372599	1.30106	1.1662	1.4515

## Sheet: Fig5d
Domain-aware MR evaluating the effect of BMI on COL6A3
Protein feature						Exposure and outcome in MR		MR results
pQTL source	Platform	protein	UniProt ID	Target region	seqid or Olink ID	Exposure	Outcome	Significant?	method	nsnp	b	se	pval	lo_ci	up_ci
deCODE	SomaScan v4 assay	COL6A3	P12111	C-terminal domain (amino acid sequence: 3108-3165)	11196_31 (seqid)	BMI	COL6A3, C-terminal domain	Yes	Inverse variance weighted	285	0.321957	0.0317491	3.64584e-24	0.259729	0.384185
deCODE	SomaScan v4 assay	COL6A3	P12111	N-terminal domain (amino acid sequence: 26-1036)	10511_10 (seqid)	BMI	COL6A3, N-terminal domain	Yes	Inverse variance weighted	285	0.0964871	0.0313227	0.00206711	0.0350945	0.15788
Note: Full summary statistics of Olink-based pQTL of COL6A3 were not released from the UKB-PPP consortium at the time of analysis.

## Sheet: Fig5e
MR for the effect of body fat compartments on COL6A3 stratified by C- and N-terminal COL6A3.
exposure	outcome	nsnp.Inverse_variance_weighted	b.Inverse_variance_weighted	se.Inverse_variance_weighted	pval.Inverse_variance_weighted	lo_ci.Inverse_variance_weighted	up_ci.Inverse_variance_weighted
Abdominal subcutaneous adipose tissue (ASAT)	C-terminal COL6A3 (SeqId: 11196_31)	4	0.52156	0.0851917	9.22993606453691e-10	0.354584	0.688535
Abdominal subcutaneous adipose tissue (ASAT)	N-terminal COL6A3 (SeqId: 10511_10)	4	0.242921	0.0904858	0.00726088	0.0655693	0.420274
Visceral adipose tissue (VAT)	C-terminal COL6A3 (SeqId: 11196_31)	5	0.162856	0.223933	0.46707	-0.276052	0.601765
Visceral adipose tissue (VAT)	N-terminal COL6A3 (SeqId: 10511_10)	5	0.0813313	0.139587	0.560124	-0.192259	0.354922
Gluteofemoral adipose tissue (GFAT)	C-terminal COL6A3 (SeqId: 11196_31)	11	0.0867458	0.109568	0.428533	-0.128008	0.3015
Gluteofemoral adipose tissue (GFAT)	N-terminal COL6A3 (SeqId: 10511_10)	11	0.115493	0.0537148	0.031546	0.0102121	0.220774
