# Supplementary material for: Integrative proteogenomic analysis identifies COL6A3-derived endotrophin as a mediator of the effect of obesity on coronary artery disease
Source: Nat Genet. 2025 Jan 24;57(2):345–57. doi: 10.1038/s41588-024-02052-7 (PMC11821532; doi:10.1038/s41588-024-02052-7)
Supplement: Supplementary file 8 — Statistical source data. [file 41588_2024_2052_MOESM8_ESM.xlsx]

## Sheet: Fig8a
Multivariable MR for the effects of fat and lean mass on plasma protein levels and cardiometabolic diseases.
exposure	outcome (plasma protein levels)	Conditional F-statistics	snp	b	se	pval	lo_ci	up_ci	egger_beta	egger_beta_se	egger_beta_lci	egger_beta_uci	egger_beta_pval
fatmass	11196_31_COL6A3_Collagen_alpha_3_VI_.or.txt	11.9285	501	0.318141	0.0391057	4.10569e-16	0.241493	0.394788	0.365045	0.0488935	0.269216	0.460875	8.25894e-14
fatfreemass	11196_31_COL6A3_Collagen_alpha_3_VI_.or.txt	11.5169	650	0.0036444	0.0483892	0.939965	-0.0911984	0.0984872	0.0349018	0.0521643	-0.0673383	0.137142	0.503448
fatmass	5231_79_PCSK9_PCSK9.or.txt	11.9285	501	0.225939	0.039111	7.61027e-09	0.149282	0.302597	0.329852	0.0485983	0.234601	0.425103	1.14241e-11
fatfreemass	5231_79_PCSK9_PCSK9.or.txt	11.5169	650	-0.191626	0.0483597	7.41662e-05	-0.286411	-0.0968407	-0.121648	0.0519093	-0.223388	-0.0199074	0.0191055
fatmass	3285_23_C1R_C1r.or.txt	11.9285	501	0.191675	0.0387085	7.35495e-07	0.115806	0.267544	0.27282	0.048339	0.178078	0.367563	1.66237e-08
fatfreemass	3285_23_C1R_C1r.or.txt	11.5169	650	-0.115598	0.0479403	0.0158962	-0.209561	-0.021635	-0.0625565	0.0514186	-0.163335	0.0382221	0.223752
fatmass	2190_55_F11_Coagulation_Factor_XI.or.txt	11.9285	501	0.3064	0.0389958	3.92657e-15	0.229968	0.382831	0.353422	0.048816	0.257744	0.449099	4.4912e-13
fatfreemass	2190_55_F11_Coagulation_Factor_XI.or.txt	11.5169	650	-0.253913	0.0482004	1.38016e-07	-0.348386	-0.159441	-0.222442	0.0520257	-0.32441	-0.120473	1.90609e-05
fatmass	11117_2_SPATA20_SPT20.or.txt	11.9285	501	0.167879	0.0364652	4.14829e-06	0.0964071	0.239351	0.240197	0.0454232	0.15117	0.329225	1.23664e-07
fatfreemass	11117_2_SPATA20_SPT20.or.txt	11.5169	650	-0.143904	0.0452882	0.00148538	-0.232669	-0.0551395	-0.0949903	0.0487524	-0.190543	0.0005626	0.0513642

## Sheet: Fig8b
Multivariable MR results for the effect of fat mass and lean mass on cardiometabolic diseases.
exposure	outcome	Conditional F-statistics	snp	b	se	b_lci	b_uci	pval	lo_ci	up_ci	or	or_lci95	or_uci95	egger_beta	egger_beta_se	egger_beta_lci	egger_beta_uci	egger_beta_pval
fatmass	coronary artery disease	11.9285	520	0.497211	0.0403264	0.418172	0.576251	6.27047e-35	0.418172	0.576251	1.64413	1.51918	1.77936	-0.447836	0.063867	-0.573013	-0.322659	2.34934e-12
fatfreemass	coronary artery disease	11.5169	691	-0.334085	0.0496118	-0.431324	-0.236846	1.65089e-11	-0.431324	-0.236846	0.715993	0.649648	0.789113	0.457334	0.0426058	0.373828	0.54084	7.04226e-27
fatmass	cardioembolic stroke	11.9285	511	0.130272	0.0756134	-0.0179299	0.278475	0.0849112	-0.0179299	0.278475	1.13914	0.98223	1.32111	0.268648	0.0475255	0.175499	0.361796	1.5794e-08
fatfreemass	cardioembolic stroke	11.5169	675	0.146193	0.0934103	-0.0368914	0.329277	0.117569	-0.0368914	0.329277	1.15742	0.963781	1.38996	-0.186977	0.0507712	-0.286487	-0.0874672	0.000230746
fatmass	ischemic stroke	11.9285	517	0.255937	0.0382553	0.180957	0.330918	2.22798e-11	0.180957	0.330918	1.29167	1.19836	1.39225	0.215738	0.093775	0.0319422	0.399533	0.0214148
fatfreemass	ischemic stroke	11.5169	685	-0.195485	0.0471171	-0.287835	-0.103136	3.34033e-05	-0.287835	-0.103136	0.822435	0.749885	0.902004	0.204954	0.10085	0.00729224	0.402617	0.0421261
fatmass	type 2 diabetes	11.9285	520	1.11093	0.0673935	0.978835	1.24302	4.768e-61	0.978835	1.24302	3.03717	2.66135	3.46606	1.23128	0.0837589	1.06711	1.39544	6.42016e-49
fatfreemass	type 2 diabetes	11.5169	687	-0.461331	0.0827919	-0.623603	-0.299059	2.51579e-08	-0.623603	-0.299059	0.630444	0.53601	0.741516	-0.382829	0.0887781	-0.556831	-0.208827	1.61642e-05
