# Supplementary material for: Integrative proteogenomic analysis identifies COL6A3-derived endotrophin as a mediator of the effect of obesity on coronary artery disease
Source: Nat Genet. 2025 Jan 24;57(2):345–57. doi: 10.1038/s41588-024-02052-7 (PMC11821532; doi:10.1038/s41588-024-02052-7)
Supplement: Supplementary file 9 — Statistical source data. [file 41588_2024_2052_MOESM9_ESM.xlsx]

## Sheet: ExtFig1b
Histogram showing the number of pQTL variants that were associated with more than one protein in cis
cis-associated	pQTL variants
proteins
1	1538
2	135
3	16
4	7
5	2
