# Supplementary material for: Integrative proteogenomic analysis identifies COL6A3-derived endotrophin as a mediator of the effect of obesity on coronary artery disease
Source: Nat Genet. 2025 Jan 24;57(2):345–57. doi: 10.1038/s41588-024-02052-7 (PMC11821532; doi:10.1038/s41588-024-02052-7)
Supplement: Supplementary file 10 — Statistical source data. [file 41588_2024_2052_MOESM10_ESM.xlsx]

## Sheet: ExtFig3a
Sex-stratified Step 1 MR
Sex	protein	outcome	method	nsnp	b	se	pval	lo_ci	up_ci				Q	Q_df	Q_pval	isquared	b.median	se.median	pval.median	lo_ci.median	up_ci.median	b.egger	se.egger	pval.egger	lo_ci.egger	up_ci.egger	egger_intercept	se.egger_intercept	pval.egger_intercept	MRPRESSO_global_pval
Female	COL6A3	CAD	Inverse variance weighted	37	0.157968	0.0221787	1.05987e-12	0.114498	0.201438				42.9892	36	0.196778	0.166708	0.197502	0.0306875	1.2273e-10	0.137355	0.25765	0.255299	0.0583203	0.000103387	0.140992	0.369607	-0.0038261	0.0021307	0.0811838	0.239933
Male	COL6A3	CAD	Inverse variance weighted	37	0.0961286	0.022148	1.422951994392402e-5	0.0527186	0.13953860012943817				34.57901245876055	36	0.5361706074659964	0	0.0837195	0.0333156	0.0119737	0.0184209	0.14901818697131178	0.11341399984799444	0.0599829	0.0669561	-0.00415244	0.2309804363981771	-0.000680079	0.0021932	0.7583354614844451	0.5599333333333333

## Sheet: ExtFig3b
BMI to C-COL6A3 MR in females (upper panel)
SNP	effect_allele.exposure	other_allele.exposure	effect_allele.outcome	other_allele.outcome	beta.exposure	beta.outcome	eaf.exposure	eaf.outcome	remove	palindromic	ambiguous	id.outcome	chr.outcome	pos.outcome	se.outcome	pval.outcome	outcome	mr_keep.outcome	pval_origin.outcome	samplesize.outcome	se.exposure	pval.exposure	id.exposure	exposure	mr_keep.exposure	pval_origin.exposure	action	mr_keep
rs1016287	T	C	T	C	0.0254	0.00327976	0.325	0.298731	FALSE	FALSE	FALSE	vRQ1K2	2	59305625	0.00437894	0.453866	COL6A3_UKBPPP_female	TRUE	reported	35559	0.0044	5.87e-09	soIxqj	female_BMI	TRUE	reported	2	TRUE
rs10182181	A	G	A	G	-0.0366	-0.0095058	0.5	0.513026	FALSE	FALSE	FALSE	vRQ1K2	2	25150296	0.00402159	0.0180934	COL6A3_UKBPPP_female	TRUE	reported	35559	0.0039	3.909e-21	soIxqj	female_BMI	TRUE	reported	2	TRUE
rs10733682	A	G	A	G	0.0229	0.00531242	0.425	0.469216	FALSE	FALSE	FALSE	vRQ1K2	9	129460914	0.00405513	0.190179	COL6A3_UKBPPP_female	TRUE	reported	35559	0.0041	1.665e-08	soIxqj	female_BMI	TRUE	reported	2	TRUE
rs10767664	A	T	A	T	0.0456	0.0106557	0.7833	0.792122	FALSE	TRUE	FALSE	vRQ1K2	11	27725986	0.0049243	0.0304719	COL6A3_UKBPPP_female	TRUE	reported	35559	0.0054	1.877e-17	soIxqj	female_BMI	TRUE	reported	2	TRUE
rs10938397	A	G	A	G	-0.0404	-0.008377	0.5667	0.565934	FALSE	FALSE	FALSE	vRQ1K2	4	45182527	0.00406079	0.0391219	COL6A3_UKBPPP_female	TRUE	reported	35559	0.0041	2.984e-23	soIxqj	female_BMI	TRUE	reported	2	TRUE
rs10968576	G	A	G	A	0.0289	-0.0024003	0.2917	0.324784	FALSE	FALSE	FALSE	vRQ1K2	9	28414339	0.00425285	0.572484	COL6A3_UKBPPP_female	TRUE	reported	35559	0.0043	1.035e-11	soIxqj	female_BMI	TRUE	reported	2	TRUE
rs11165643	C	T	C	T	-0.023	0.000966722	0.425	0.410232	FALSE	FALSE	FALSE	vRQ1K2	1	96924097	0.00405539	0.811586	COL6A3_UKBPPP_female	TRUE	reported	35559	0.004	5.757e-09	soIxqj	female_BMI	TRUE	reported	2	TRUE
rs1121980	A	G	A	G	0.0774	0.015823	0.475	0.42252	FALSE	FALSE	FALSE	vRQ1K2	16	53809247	0.00403049	8.64351e-05	COL6A3_UKBPPP_female	TRUE	reported	35559	0.0039	4.866e-86	soIxqj	female_BMI	TRUE	reported	2	TRUE
rs11663558	A	G	A	G	-0.027	-0.0033496	0.5	0.466932	FALSE	FALSE	FALSE	vRQ1K2	18	21133937	0.00397473	0.399381	COL6A3_UKBPPP_female	TRUE	reported	35559	0.0046	4.369e-09	soIxqj	female_BMI	TRUE	reported	2	TRUE
rs12446632	A	G	A	G	-0.0432	-0.0062624	0.1333	0.139749	FALSE	FALSE	FALSE	vRQ1K2	16	19935389	0.00574816	0.275951	COL6A3_UKBPPP_female	TRUE	reported	35559	0.0058	1.446e-13	soIxqj	female_BMI	TRUE	reported	2	TRUE
rs12529728	G	A	G	A	0.0462	0.00312047	0.1	0.171385	FALSE	FALSE	FALSE	vRQ1K2	6	50896630	0.00529398	0.555568	COL6A3_UKBPPP_female	TRUE	reported	35559	0.0051	1.758e-19	soIxqj	female_BMI	TRUE	reported	2	TRUE
rs13098327	G	A	G	A	-0.0333	-0.0032725	0.8167	0.798865	FALSE	FALSE	FALSE	vRQ1K2	3	85820181	0.00497072	0.510311	COL6A3_UKBPPP_female	TRUE	reported	35559	0.0049	1.116e-11	soIxqj	female_BMI	TRUE	reported	2	TRUE
rs1516725	T	C	T	C	-0.0466	-0.0051897	0.0917	0.137985	FALSE	FALSE	FALSE	vRQ1K2	3	185824004	0.00580544	0.371359	COL6A3_UKBPPP_female	TRUE	reported	35559	0.0059	1.914e-15	soIxqj	female_BMI	TRUE	reported	2	TRUE
rs16851483	G	T	G	T	-0.0524	-0.0074695	0.9083	0.935072	FALSE	FALSE	FALSE	vRQ1K2	3	141275436	0.00808954	0.355826	COL6A3_UKBPPP_female	TRUE	reported	35559	0.0096	4.806e-08	soIxqj	female_BMI	TRUE	reported	2	TRUE
rs17024393	C	T	C	T	0.0713	0.0358029	0.04167	0.025995	FALSE	FALSE	FALSE	vRQ1K2	1	110154688	0.012551	0.00433631	COL6A3_UKBPPP_female	TRUE	reported	35559	0.0114	3.531e-10	soIxqj	female_BMI	TRUE	reported	2	TRUE
rs17381664	C	T	C	T	0.0239	0.00858601	0.425	0.413873	FALSE	FALSE	FALSE	vRQ1K2	1	78048331	0.00406924	0.0348602	COL6A3_UKBPPP_female	TRUE	reported	35559	0.0041	5.312e-09	soIxqj	female_BMI	TRUE	reported	2	TRUE
rs1928295	C	T	C	T	-0.0258	-0.0018831	0.425	0.429526	FALSE	FALSE	FALSE	vRQ1K2	9	120378483	0.00402219	0.639661	COL6A3_UKBPPP_female	TRUE	reported	35559	0.0039	3.421e-11	soIxqj	female_BMI	TRUE	reported	2	TRUE
rs2060604	T	C	T	C	0.0232	0.00104176	0.5583	0.59035	FALSE	FALSE	FALSE	vRQ1K2	8	76650334	0.00402948	0.795995	COL6A3_UKBPPP_female	TRUE	reported	35559	0.004	4.061e-09	soIxqj	female_BMI	TRUE	reported	2	TRUE
rs2112347	G	T	G	T	-0.0298	-0.0159563	0.375	0.360586	FALSE	FALSE	FALSE	vRQ1K2	5	75015242	0.00417797	0.000133906	COL6A3_UKBPPP_female	TRUE	reported	35559	0.0041	3.148e-13	soIxqj	female_BMI	TRUE	reported	2	TRUE
rs2303108	C	T	C	T	0.0278	0.00438403	0.675	0.719502	FALSE	FALSE	FALSE	vRQ1K2	19	47589895	0.00443839	0.323274	COL6A3_UKBPPP_female	TRUE	reported	35559	0.0043	8.525e-11	soIxqj	female_BMI	TRUE	reported	2	TRUE
rs3127553	G	A	G	A	0.0259	-0.0045711	0.3667	0.362664	FALSE	FALSE	FALSE	vRQ1K2	1	49438005	0.00412833	0.268182	COL6A3_UKBPPP_female	TRUE	reported	35559	0.0042	4.576e-10	soIxqj	female_BMI	TRUE	reported	2	TRUE
rs3817334	C	T	C	T	-0.0265	-0.0048826	0.55	0.590672	FALSE	FALSE	FALSE	vRQ1K2	11	47650993	0.00404971	0.227944	COL6A3_UKBPPP_female	TRUE	reported	35559	0.004	2.469e-11	soIxqj	female_BMI	TRUE	reported	2	TRUE
rs4929923	C	T	C	T	0.0235	2.44885e-06	0.7167	0.649466	FALSE	FALSE	FALSE	vRQ1K2	11	8639200	0.00421362	0.999536	COL6A3_UKBPPP_female	TRUE	reported	35559	0.0041	9.053e-09	soIxqj	female_BMI	TRUE	reported	2	TRUE
rs4981693	G	A	G	A	-0.0336	-0.0092946	0.2083	0.224159	FALSE	FALSE	FALSE	vRQ1K2	14	29680331	0.00476475	0.051094	COL6A3_UKBPPP_female	TRUE	reported	35559	0.0054	4.902e-10	soIxqj	female_BMI	TRUE	reported	2	TRUE
rs543874	G	A	G	A	0.0603	0.0119179	0.2667	0.209019	FALSE	FALSE	FALSE	vRQ1K2	1	177889480	0.00489598	0.0149238	COL6A3_UKBPPP_female	TRUE	reported	35559	0.005	9.613e-34	soIxqj	female_BMI	TRUE	reported	2	TRUE
rs6091540	C	T	C	T	0.0297	-0.0059849	0.725	0.701219	FALSE	FALSE	FALSE	vRQ1K2	20	51087862	0.00435574	0.169432	COL6A3_UKBPPP_female	TRUE	reported	35559	0.0044	2.154e-11	soIxqj	female_BMI	TRUE	reported	2	TRUE
rs6465468	G	T	G	T	-0.0245	0.0030269	0.675	0.688511	FALSE	FALSE	FALSE	vRQ1K2	7	95169514	0.00432905	0.484423	COL6A3_UKBPPP_female	TRUE	reported	35559	0.0045	4.98e-08	soIxqj	female_BMI	TRUE	reported	2	TRUE
rs6548237	A	C	A	C	-0.0687	-0.0075086	0.1333	0.170016	FALSE	FALSE	FALSE	vRQ1K2	2	621461	0.00532692	0.15867	COL6A3_UKBPPP_female	TRUE	reported	35559	0.0052	3.546e-40	soIxqj	female_BMI	TRUE	reported	2	TRUE
rs663129	A	G	A	G	0.0567	0.0131877	0.2833	0.235964	FALSE	FALSE	FALSE	vRQ1K2	18	57838401	0.00469773	0.00499655	COL6A3_UKBPPP_female	TRUE	reported	35559	0.0046	3.486e-34	soIxqj	female_BMI	TRUE	reported	2	TRUE
rs7138803	G	A	G	A	-0.0348	-0.0075918	0.5583	0.628171	FALSE	FALSE	FALSE	vRQ1K2	12	50247468	0.00413104	0.0661013	COL6A3_UKBPPP_female	TRUE	reported	35559	0.0041	1.803e-17	soIxqj	female_BMI	TRUE	reported	2	TRUE
rs7141420	T	C	T	C	0.0262	0.00156907	0.6167	0.516738	FALSE	FALSE	FALSE	vRQ1K2	14	79899454	0.00398928	0.694082	COL6A3_UKBPPP_female	TRUE	reported	35559	0.0039	1.45e-11	soIxqj	female_BMI	TRUE	reported	2	TRUE
rs7239883	G	A	G	A	0.0231	0.00541941	0.3167	0.373072	FALSE	FALSE	FALSE	vRQ1K2	18	40147671	0.00411626	0.187977	COL6A3_UKBPPP_female	TRUE	reported	35559	0.0041	1.511e-08	soIxqj	female_BMI	TRUE	reported	2	TRUE
rs745213	T	G	T	G	-0.0343	-6.47e-05	0.1583	0.186037	FALSE	FALSE	FALSE	vRQ1K2	15	68060389	0.00516901	0.990009	COL6A3_UKBPPP_female	TRUE	reported	35559	0.0053	1.312e-10	soIxqj	female_BMI	TRUE	reported	2	TRUE
rs7531118	T	C	T	C	-0.0341	-1.32e-05	0.3917	0.471365	FALSE	FALSE	FALSE	vRQ1K2	1	72837239	0.00402746	0.997386	COL6A3_UKBPPP_female	TRUE	reported	35559	0.0041	3.903e-17	soIxqj	female_BMI	TRUE	reported	2	TRUE
rs8097783	A	G	A	G	-0.0512	-0.013378	0.1167	0.072695	FALSE	FALSE	FALSE	vRQ1K2	18	58051294	0.00764503	0.0801364	COL6A3_UKBPPP_female	TRUE	reported	35559	0.0076	2.186e-11	soIxqj	female_BMI	TRUE	reported	2	TRUE
rs9462027	G	A	G	A	-0.0273	-0.0011337	0.7417	0.737572	FALSE	FALSE	FALSE	vRQ1K2	6	34797241	0.00453796	0.802717	COL6A3_UKBPPP_female	TRUE	reported	35559	0.0044	4.597e-10	soIxqj	female_BMI	TRUE	reported	2	TRUE
rs9931989	G	C	G	C	0.0258	0.00943657	0.2917	0.352839	FALSE	TRUE	FALSE	vRQ1K2	16	28906084	0.00415136	0.0230181	COL6A3_UKBPPP_female	TRUE	reported	35559	0.0042	9.466e-10	soIxqj	female_BMI	TRUE	reported	2	TRUE
BMI to C-COL6A3 MR in males (lower panel)
SNP	effect_allele.exposure	other_allele.exposure	effect_allele.outcome	other_allele.outcome	beta.exposure	beta.outcome	eaf.exposure	eaf.outcome	remove	palindromic	ambiguous	id.outcome	chr.outcome	pos.outcome	se.outcome	pval.outcome	outcome	mr_keep.outcome	pval_origin.outcome	samplesize.outcome	se.exposure	pval.exposure	id.exposure	exposure	mr_keep.exposure	pval_origin.exposure	action	mr_keep
rs1016287	T	C	T	C	0.0254	-0.00295804	0.325	0.302678	FALSE	FALSE	FALSE	KIJAz8	2	59305625	0.00475799	0.53414	COL6A3_UKBPPP_male	TRUE	reported	35559	0.0044	5.87e-9	soIxqj	male_BMI	TRUE	reported	2	TRUE
rs10182181	A	G	A	G	-0.0366	-0.000782332	0.5	0.513774	FALSE	FALSE	FALSE	KIJAz8	2	25150296	0.00435688	0.8574961918252605	COL6A3_UKBPPP_male	TRUE	reported	35559	0.0039	3.909e-21	soIxqj	male_BMI	TRUE	reported	2	TRUE
rs10733682	A	G	A	G	0.0229	5.23764e-4	0.425	0.467395	FALSE	FALSE	FALSE	KIJAz8	9	129460914	0.0044548	0.9064060590664259	COL6A3_UKBPPP_male	TRUE	reported	35559	0.0041	1.665e-8	soIxqj	male_BMI	TRUE	reported	2	TRUE
rs10767664	A	T	A	T	0.0456	-0.00377631	0.7833	0.791011	FALSE	TRUE	FALSE	KIJAz8	11	27725986	0.00538923	0.48348165492591194	COL6A3_UKBPPP_male	TRUE	reported	35559	0.0054	1.877e-17	soIxqj	male_BMI	TRUE	reported	2	TRUE
rs10938397	A	G	A	G	-0.0404	-0.00281795	0.5667	0.565715	FALSE	FALSE	FALSE	KIJAz8	4	45182527	0.00440102	0.521981	COL6A3_UKBPPP_male	TRUE	reported	35559	0.0041	2.984e-23	soIxqj	male_BMI	TRUE	reported	2	TRUE
rs10968576	G	A	G	A	0.0289	0.00819229	0.2917	0.321759	FALSE	FALSE	FALSE	KIJAz8	9	28414339	0.00464206	0.0775979	COL6A3_UKBPPP_male	TRUE	reported	35559	0.0043	1.035e-11	soIxqj	male_BMI	TRUE	reported	2	TRUE
rs11165643	C	T	C	T	-0.023	-0.000427287	0.425	0.409172	FALSE	FALSE	FALSE	KIJAz8	1	96924097	0.00444269	0.923379	COL6A3_UKBPPP_male	TRUE	reported	35559	0.004	5.757e-9	soIxqj	male_BMI	TRUE	reported	2	TRUE
rs1121980	A	G	A	G	0.0774	0.00973422	0.475	0.421782	FALSE	FALSE	FALSE	KIJAz8	16	53809247	0.00437643	0.026132442290738273	COL6A3_UKBPPP_male	TRUE	reported	35559	0.0039	4.866e-86	soIxqj	male_BMI	TRUE	reported	2	TRUE
rs11663558	A	G	A	G	-0.027	-0.0036875	0.5	0.46269899999999997	FALSE	FALSE	FALSE	KIJAz8	18	21133937	0.00436173	0.39787531915704505	COL6A3_UKBPPP_male	TRUE	reported	35559	0.0046	4.369e-9	soIxqj	male_BMI	TRUE	reported	2	TRUE
rs12446632	A	G	A	G	-0.0432	0.00253845	0.1333	0.14110699999999998	FALSE	FALSE	FALSE	KIJAz8	16	19935389	0.00622746	0.683551	COL6A3_UKBPPP_male	TRUE	reported	35559	0.0058	1.446e-13	soIxqj	male_BMI	TRUE	reported	2	TRUE
rs12529728	G	A	G	A	0.0462	0.0030835	0.1	0.16752100000000003	FALSE	FALSE	FALSE	KIJAz8	6	50896630	0.00583137	0.5969596815210345	COL6A3_UKBPPP_male	TRUE	reported	35559	0.0051	1.758e-19	soIxqj	male_BMI	TRUE	reported	2	TRUE
rs13098327	G	A	G	A	-0.0333	7.73825e-4	0.8167	0.799206	FALSE	FALSE	FALSE	KIJAz8	3	85820181	0.00542192	0.88651	COL6A3_UKBPPP_male	TRUE	reported	35559	0.0049	1.116e-11	soIxqj	male_BMI	TRUE	reported	2	TRUE
rs1516725	T	C	T	C	-0.0466	0.00314343	0.0917	0.137738	FALSE	FALSE	FALSE	KIJAz8	3	185824004	0.00634563	0.6203403060890479	COL6A3_UKBPPP_male	TRUE	reported	35559	0.0059	1.914e-15	soIxqj	male_BMI	TRUE	reported	2	TRUE
rs16851483	G	T	G	T	-0.0524	0.0022758	0.9083	0.935294	FALSE	FALSE	FALSE	KIJAz8	3	141275436	0.00883563	0.7967383098447983	COL6A3_UKBPPP_male	TRUE	reported	35559	0.0096	4.806e-8	soIxqj	male_BMI	TRUE	reported	2	TRUE
rs17024393	C	T	C	T	0.0713	0.0243708	0.04167	0.026097000000000037	FALSE	FALSE	FALSE	KIJAz8	1	110154688	0.0136485	0.0741635	COL6A3_UKBPPP_male	TRUE	reported	35559	0.0114	3.531e-10	soIxqj	male_BMI	TRUE	reported	2	TRUE
rs17381664	C	T	C	T	0.0239	0.00871147	0.425	0.411389	FALSE	FALSE	FALSE	KIJAz8	1	78048331	0.00445321	0.050439410243873745	COL6A3_UKBPPP_male	TRUE	reported	35559	0.0041	5.312e-9	soIxqj	male_BMI	TRUE	reported	2	TRUE
rs1928295	C	T	C	T	-0.0258	-0.00436318	0.425	0.427254	FALSE	FALSE	FALSE	KIJAz8	9	120378483	0.00443788	0.3255247394761183	COL6A3_UKBPPP_male	TRUE	reported	35559	0.0039	3.421e-11	soIxqj	male_BMI	TRUE	reported	2	TRUE
rs2060604	T	C	T	C	0.0232	0.00326891	0.5583	0.593703	FALSE	FALSE	FALSE	KIJAz8	8	76650334	0.00442831	0.4604028464494091	COL6A3_UKBPPP_male	TRUE	reported	35559	0.004	4.061e-9	soIxqj	male_BMI	TRUE	reported	2	TRUE
rs2112347	G	T	G	T	-0.0298	-0.00282273	0.375	0.35870500000000005	FALSE	FALSE	FALSE	KIJAz8	5	75015242	0.00456298	0.5361706043175193	COL6A3_UKBPPP_male	TRUE	reported	35559	0.0041	3.148e-13	soIxqj	male_BMI	TRUE	reported	2	TRUE
rs2303108	C	T	C	T	0.0278	-0.000252277	0.675	0.715247	FALSE	FALSE	FALSE	KIJAz8	19	47589895	0.00483352	0.9583748317045544	COL6A3_UKBPPP_male	TRUE	reported	35559	0.0043	8.525e-11	soIxqj	male_BMI	TRUE	reported	2	TRUE
rs3127553	G	A	G	A	0.0259	-0.00479256	0.3667	0.36535	FALSE	FALSE	FALSE	KIJAz8	1	49438005	0.00452819	0.28988116631444294	COL6A3_UKBPPP_male	TRUE	reported	35559	0.0042	4.576e-10	soIxqj	male_BMI	TRUE	reported	2	TRUE
rs3817334	C	T	C	T	-0.0265	-0.00109564	0.55	0.591817	FALSE	FALSE	FALSE	KIJAz8	11	47650993	0.00441639	0.8040682248210537	COL6A3_UKBPPP_male	TRUE	reported	35559	0.004	2.469e-11	soIxqj	male_BMI	TRUE	reported	2	TRUE
rs4929923	C	T	C	T	0.0235	-0.00144605	0.7167	0.64574	FALSE	FALSE	FALSE	KIJAz8	11	8639200	0.00451849	0.748945	COL6A3_UKBPPP_male	TRUE	reported	35559	0.0041	9.053e-9	soIxqj	male_BMI	TRUE	reported	2	TRUE
rs4981693	G	A	G	A	-0.0336	-0.00158838	0.2083	0.22493	FALSE	FALSE	FALSE	KIJAz8	14	29680331	0.00519379	0.7597400132375799	COL6A3_UKBPPP_male	TRUE	reported	35559	0.0054	4.902e-10	soIxqj	male_BMI	TRUE	reported	2	TRUE
rs543874	G	A	G	A	0.0603	0.00122603	0.2667	0.20775100000000002	FALSE	FALSE	FALSE	KIJAz8	1	177889480	0.00533999	0.8184069334256869	COL6A3_UKBPPP_male	TRUE	reported	35559	0.005	9.613e-34	soIxqj	male_BMI	TRUE	reported	2	TRUE
rs6091540	C	T	C	T	0.0297	0.00525805	0.725	0.701581	FALSE	FALSE	FALSE	KIJAz8	20	51087862	0.00478966	0.2722952089684441	COL6A3_UKBPPP_male	TRUE	reported	35559	0.0044	2.154e-11	soIxqj	male_BMI	TRUE	reported	2	TRUE
rs6465468	G	T	G	T	-0.0245	-0.0086952	0.675	0.692759	FALSE	FALSE	FALSE	KIJAz8	7	95169514	0.00476877	0.068248	COL6A3_UKBPPP_male	TRUE	reported	35559	0.0045	4.98e-8	soIxqj	male_BMI	TRUE	reported	2	TRUE
rs6548237	A	C	A	C	-0.0687	-0.0132087	0.1333	0.168722	FALSE	FALSE	FALSE	KIJAz8	2	621461	0.00583895	0.023687	COL6A3_UKBPPP_male	TRUE	reported	35559	0.0052	3.546e-40	soIxqj	male_BMI	TRUE	reported	2	TRUE
rs663129	A	G	A	G	0.0567	0.0131779	0.2833	0.23327200000000003	FALSE	FALSE	FALSE	KIJAz8	18	57838401	0.00513867	0.010333560821609843	COL6A3_UKBPPP_male	TRUE	reported	35559	0.0046	3.486e-34	soIxqj	male_BMI	TRUE	reported	2	TRUE
rs7138803	G	A	G	A	-0.0348	-0.00690921	0.5583	0.63137	FALSE	FALSE	FALSE	KIJAz8	12	50247468	0.00453371	0.12751785536099977	COL6A3_UKBPPP_male	TRUE	reported	35559	0.0041	1.803e-17	soIxqj	male_BMI	TRUE	reported	2	TRUE
rs7141420	T	C	T	C	0.0262	4.84422e-4	0.6167	0.515422	FALSE	FALSE	FALSE	KIJAz8	14	79899454	0.00438467	0.912028	COL6A3_UKBPPP_male	TRUE	reported	35559	0.0039	1.45e-11	soIxqj	male_BMI	TRUE	reported	2	TRUE
rs7239883	G	A	G	A	0.0231	0.00211222	0.3167	0.381785	FALSE	FALSE	FALSE	KIJAz8	18	40147671	0.00448122	0.637391	COL6A3_UKBPPP_male	TRUE	reported	35559	0.0041	1.511e-8	soIxqj	male_BMI	TRUE	reported	2	TRUE
rs745213	T	G	T	G	-0.0343	-0.000792098	0.1583	0.189462	FALSE	FALSE	FALSE	KIJAz8	15	68060389	0.00557671	0.8870508165365536	COL6A3_UKBPPP_male	TRUE	reported	35559	0.0053	1.312e-10	soIxqj	male_BMI	TRUE	reported	2	TRUE
rs7531118	T	C	T	C	-0.0341	-0.000746453	0.3917	0.466717	FALSE	FALSE	FALSE	KIJAz8	1	72837239	0.00439254	0.8650599384653965	COL6A3_UKBPPP_male	TRUE	reported	35559	0.0041	3.903e-17	soIxqj	male_BMI	TRUE	reported	2	TRUE
rs8097783	A	G	A	G	-0.0512	-0.00642901	0.1167	0.072144	FALSE	FALSE	FALSE	KIJAz8	18	58051294	0.00839556	0.44381706799557336	COL6A3_UKBPPP_male	TRUE	reported	35559	0.0076	2.186e-11	soIxqj	male_BMI	TRUE	reported	2	TRUE
rs9462027	G	A	G	A	-0.0273	-0.00125453	0.7417	0.732782	FALSE	FALSE	FALSE	KIJAz8	6	34797241	0.00490024	0.7979404843140993	COL6A3_UKBPPP_male	TRUE	reported	35559	0.0044	4.597e-10	soIxqj	male_BMI	TRUE	reported	2	TRUE
rs9931989	G	C	G	C	0.0258	0.0162201	0.2917	0.354793	FALSE	TRUE	FALSE	KIJAz8	16	28906084	0.00455219	3.6643757464783333e-4	COL6A3_UKBPPP_male	TRUE	reported	35559	0.0042	9.466e-10	soIxqj	male_BMI	TRUE	reported	2	TRUE

## Sheet: ExtFig3c
Sex-stratified Step 2 MR
Sex	protein	outcome	method	nsnp	b	se	pval	lo_ci	up_ci	or	or_lci95	or_uci95	Q	Q_df	Q_pval	isquared	b.median	se.median	pval.median	lo_ci.median	up_ci.median	b.egger	se.egger	pval.egger	lo_ci.egger	up_ci.egger	egger_intercept	se.egger_intercept	pval.egger_intercept
Female	COL6A3	CAD	Wald ratio	1	0.1656597744183188	0.10918871902506358	0.1292193172125377	-0.0483501	0.37966966370744343	1.1801715088729794	0.9528001391757357	1.4618016235392617	NA	NA	NA	NA	NA	NA	NA	NA	NA	NA	NA	NA	NA	NA	NA	NA	NA
Male	COL6A3	CAD	Wald ratio	1	0.4873238967843778	0.10057437106843478	1.2635153281730096e-6	0.29019812949024565	0.68445	1.6279538129993438	1.336692299955085	1.9826803949930396	NA	NA	NA	NA	NA	NA	NA	NA	NA	NA	NA	NA	NA	NA	NA	NA	NA
Male + Female*	COL6A3	CAD	Wald ratio	1	0.2623347854119124	0.055649490570679604	2.428345107382093e-6	0.15326178389338038	0.3714077869304444	1.2999616777926017	1.1656300821865941	1.4497741518126306	NA	NA	NA	NA	NA	NA	NA	NA	NA	NA	NA	NA	NA	NA	NA	NA	NA
